# Supplementary material for: Construction and multicohort validation of a colon cancer prognostic risk score system based on big data of neutrophil-associated differentially expressed genes
Source: J Cancer. 2024 Mar 25;15(9):2866–79. doi: 10.7150/jca.94560 (PMC10988322; doi:10.7150/jca.94560)
Supplement: Supplementary file 2 — Supplementary tables. [file jcav15p2866s2.xlsx]

## Sheet: Readme
Supplementary table 1：Clinical data of patients.
Supplementary table 2：Gene set and gene lists related to neutrophil function.
Supplementary table 3：Univariate Cox regression analysis of the correlation between neutrophil-specific gene expression and survival in patients with colon cancer.
Supplementary table 4：Univariate Cox regression analysis of the correlation between DEGs (Clusters A and B) and survival in patients with colon cancer.

## Sheet: Supplementary table 1
Accession	Futime (days)	Fustat (0=survive; 1=dead)	Recurrence/metastasis	Gender	Stage	Age
GSM972296	660	0	NO	Female	NA	77
GSM971985	210	0	NO	Male	NA	66.6
GSM972273	480	1	NO	Male	NA	84
GSM972300	1230	0	NO	Male	NA	75
GSM972244	420	0	NO	Female	I_II	51
GSM972249	420	0	NO	Female	I_II	74
GSM972509	420	0	NO	Female	I_II	73
GSM972303	570	0	NO	Female	I_II	80
GSM972237	750	0	NO	Female	I_II	55
GSM972290	1170	0	NO	Female	I_II	70
GSM972278	1350	0	NO	Female	I_II	72
GSM972282	1530	0	NO	Female	I_II	79
GSM972494	1710	0	NO	Female	I_II	43
GSM971960	2220	0	NO	Female	I_II	38.2
GSM972315	2520	0	NO	Female	I_II	60
GSM971970	2580	0	NO	Female	I_II	31.7
GSM972464	2580	0	NO	Female	I_II	76
GSM972313	2730	1	NO	Female	I_II	83
GSM971978	3270	0	NO	Female	I_II	71.4
GSM972508	4020	0	NO	Female	I_II	69
GSM972496	4260	0	NO	Female	I_II	65
GSM972471	NA	NA	NA	Female	I_II	73
GSM971990	360	1	NO	Male	I_II	83.1
GSM972242	510	0	NO	Male	I_II	69
GSM971989	720	1	YES	Male	I_II	71.3
GSM972342	840	0	NO	Male	I_II	78
GSM972297	1380	1	NO	Male	I_II	77
GSM972335	1380	1	NO	Male	I_II	73
GSM972293	1500	0	NO	Male	I_II	NA
GSM972281	1680	0	NO	Male	I_II	64
GSM971969	1890	0	NO	Male	I_II	30.2
GSM972492	2040	0	NO	Male	I_II	69
GSM971972	2250	0	NO	Male	I_II	40.2
GSM972454	2250	0	NO	Male	I_II	62
GSM972269	2370	0	NO	Male	I_II	70
GSM972469	2580	0	NO	Male	I_II	69
GSM972462	2640	0	NO	Male	I_II	72
GSM972229	0	0	NO	Female	I_II	81
GSM972258	0	1	NO	Female	I_II	77
GSM972456	0	1	NO	Female	I_II	82
GSM972255	150	0	NO	Female	I_II	81
GSM972172	150	1	YES	Female	I_II	88
GSM972262	150	0	YES	Female	I_II	88
GSM972347	210	0	NO	Female	I_II	73
GSM972298	270	0	NO	Female	I_II	83
GSM972161	330	1	YES	Female	I_II	91
GSM972135	390	1	YES	Female	I_II	78
GSM972016	480	1	YES	Female	I_II	74.5
GSM972050	570	0	NO	Female	I_II	75
GSM972257	630	1	YES	Female	I_II	88
GSM972062	690	1	YES	Female	I_II	43
GSM972180	720	1	YES	Female	I_II	66
GSM971995	750	0	NO	Female	I_II	61.8
GSM972292	750	0	NO	Female	I_II	62
GSM972081	780	0	NO	Female	I_II	68
GSM972173	780	1	YES	Female	I_II	59
GSM972483	840	1	YES	Female	I_II	80
GSM972259	870	0	NO	Female	I_II	72
GSM972304	900	0	NO	Female	I_II	60
GSM972359	900	1	YES	Female	I_II	56
GSM972077	930	1	YES	Female	I_II	58
GSM972087	960	1	YES	Female	I_II	84
GSM971965	990	0	NO	Female	I_II	37.5
GSM972047	990	0	NO	Female	I_II	93
GSM971976	1080	0	NO	Female	I_II	45.2
GSM972318	1080	1	NO	Female	I_II	84
GSM972517	1110	1	YES	Female	I_II	88
GSM972035	1170	0	NO	Female	I_II	94
GSM972184	1170	1	YES	Female	I_II	70
GSM972423	1200	0	YES	Female	I_II	52
GSM972357	1260	1	NO	Female	I_II	88
GSM972482	1260	0	NO	Female	I_II	90
GSM972061	1290	1	NO	Female	I_II	78
GSM972392	1320	1	YES	Female	I_II	75
GSM971975	1380	0	NO	Female	I_II	41.9
GSM972280	1380	1	NO	Female	I_II	79
GSM972092	1410	0	NO	Female	I_II	76
GSM972033	1500	0	NO	Female	I_II	45
GSM972036	1500	0	NO	Female	I_II	47
GSM972197	1500	0	NO	Female	I_II	78
GSM972277	1530	0	NO	Female	I_II	88
GSM971979	1590	0	NO	Female	I_II	66.4
GSM972414	1590	0	NO	Female	I_II	52
GSM972430	1590	0	NO	Female	I_II	43
GSM972356	1590	1	NA	Female	I_II	73
GSM972403	1680	0	NO	Female	I_II	70
GSM972222	1710	0	NO	Female	I_II	69
GSM972059	1770	0	NO	Female	I_II	76
GSM972493	1770	0	NO	Female	I_II	89
GSM972032	1800	0	NO	Female	I_II	64
GSM972058	1800	0	NO	Female	I_II	75
GSM972094	1830	0	NO	Female	I_II	67
GSM972132	1830	1	NO	Female	I_II	87
GSM972221	1950	0	NO	Female	I_II	75
GSM972270	1950	0	NO	Female	I_II	75
GSM972070	2040	1	NO	Female	I_II	64
GSM972125	2040	0	YES	Female	I_II	64
GSM972090	2070	0	NO	Female	I_II	72
GSM972196	2190	0	NO	Female	I_II	69
GSM972093	2220	0	NO	Female	I_II	55
GSM972489	2220	0	NO	Female	I_II	77
GSM972124	2250	0	NO	Female	I_II	49
GSM972344	2250	0	NO	Female	I_II	70
GSM972074	2250	1	YES	Female	I_II	70
GSM972521	2280	1	NO	Female	I_II	90
GSM972319	2340	1	NO	Female	I_II	71
GSM972088	2370	0	NO	Female	I_II	73
GSM972405	2370	1	NO	Female	I_II	70
GSM972358	2430	0	NO	Female	I_II	53
GSM971984	2430	0	YES	Female	I_II	68
GSM972307	2460	0	NO	Female	I_II	71
GSM972316	2490	0	NO	Female	I_II	77
GSM972388	2490	1	NO	Female	I_II	75
GSM972127	2550	0	NO	Female	I_II	66
GSM972326	2550	0	NO	Female	I_II	71
GSM972131	2580	0	NO	Female	I_II	78
GSM972330	2580	0	NO	Female	I_II	79
GSM972089	2610	0	NO	Female	I_II	68
GSM972332	2610	0	NO	Female	I_II	72
GSM972475	2610	0	NO	Female	I_II	68
GSM972386	2700	0	NO	Female	I_II	77
GSM972015	2730	0	NO	Female	I_II	92.4
GSM972410	2730	0	NO	Female	I_II	68
GSM972056	2760	0	NO	Female	I_II	78
GSM972383	2760	0	NO	Female	I_II	70
GSM972055	2790	0	NO	Female	I_II	31
GSM972460	2880	0	NO	Female	I_II	70
GSM972522	2970	0	NO	Female	I_II	53
GSM972409	3120	0	NO	Female	I_II	72
GSM972397	3150	0	NO	Female	I_II	83
GSM972406	3180	0	NO	Female	I_II	66
GSM971968	3360	0	YES	Female	I_II	44.9
GSM972515	3540	0	NO	Female	I_II	72
GSM972195	3600	0	NO	Female	I_II	54
GSM972144	3630	0	NO	Female	I_II	63
GSM972083	3810	0	NO	Female	I_II	65
GSM972084	3870	0	NO	Female	I_II	73
GSM972407	3960	0	NO	Female	I_II	42
GSM972353	3990	0	NO	Female	I_II	46
GSM972503	4380	0	NO	Female	I_II	42
GSM972192	4740	0	NO	Female	I_II	72
GSM972073	4890	0	NO	Female	I_II	80
GSM972072	5160	0	NO	Female	I_II	70
GSM972067	5490	1	NO	Female	I_II	83
GSM972071	5490	0	NO	Female	I_II	68
GSM972448	NA	NA	NA	Female	I_II	74
GSM972500	NA	NA	NA	Female	I_II	74
GSM972401	0	1	NO	Male	I_II	69
GSM972038	30	1	NO	Male	I_II	61
GSM972228	30	0	NO	Male	I_II	68
GSM972243	60	0	NO	Male	I_II	66
GSM972285	60	1	NO	Male	I_II	71
GSM972275	120	1	YES	Male	I_II	76
GSM972247	180	0	NO	Male	I_II	79
GSM972416	240	1	YES	Male	I_II	49
GSM972129	330	0	NO	Male	I_II	76
GSM972459	360	0	NO	Male	I_II	80
GSM972239	420	0	NO	Male	I_II	59
GSM972248	420	0	NO	Male	I_II	58
GSM972519	420	1	YES	Male	I_II	58
GSM972052	450	0	NO	Male	I_II	68
GSM972233	450	0	NO	Male	I_II	67
GSM972241	510	1	NO	Male	I_II	61
GSM972458	510	1	NO	Male	I_II	65
GSM972179	540	1	YES	Male	I_II	77
GSM972436	540	1	YES	Male	I_II	81
GSM971992	600	1	NO	Male	I_II	85.6
GSM972226	600	0	NO	Male	I_II	57
GSM971963	600	1	YES	Male	I_II	78.2
GSM972068	660	1	YES	Male	I_II	44
GSM972177	660	1	YES	Male	I_II	71
GSM972351	720	0	NO	Male	I_II	71
GSM972468	720	1	NO	Male	I_II	73
GSM972294	750	0	NO	Male	I_II	74
GSM972049	780	0	NO	Male	I_II	79
GSM972054	780	0	NO	Male	I_II	82
GSM972057	780	1	NO	Male	I_II	70
GSM972053	870	0	NO	Male	I_II	55
GSM972317	900	1	YES	Male	I_II	85
GSM972447	930	0	NO	Male	I_II	71
GSM972402	930	1	YES	Male	I_II	71
GSM971967	930	1	NA	Male	I_II	42.6
GSM972408	960	1	NO	Male	I_II	66
GSM972037	990	0	NO	Male	I_II	78
GSM972223	990	1	NO	Male	I_II	78
GSM972486	990	0	NO	Male	I_II	87
GSM972355	1020	1	YES	Male	I_II	72
GSM972445	1050	0	NO	Male	I_II	48
GSM972205	1050	1	YES	Male	I_II	76
GSM972225	1110	0	NO	Male	I_II	51
GSM972286	1110	0	NO	Male	I_II	24
GSM972422	1110	1	YES	Male	I_II	74
GSM972382	1140	1	YES	Male	I_II	58
GSM972163	1230	0	NO	Male	I_II	71
GSM972044	1260	0	NO	Male	I_II	58
GSM972206	1260	0	YES	Male	I_II	74
GSM972434	1260	1	YES	Male	I_II	70
GSM971994	1290	0	NO	Male	I_II	80.9
GSM972086	1290	1	NO	Male	I_II	81
GSM972287	1290	0	NO	Male	I_II	77
GSM972075	1320	1	NO	Male	I_II	42
GSM972204	1320	0	YES	Male	I_II	78
GSM972167	1350	1	YES	Male	I_II	47
GSM971973	1380	0	NO	Male	I_II	24.9
GSM972065	1380	0	NO	Male	I_II	48
GSM972393	1410	1	YES	Male	I_II	76
GSM972450	1410	1	YES	Male	I_II	80
GSM971981	1440	0	NO	Male	I_II	81.8
GSM972404	1440	0	NO	Male	I_II	68
GSM972443	1440	0	NO	Male	I_II	49
GSM972381	1440	1	YES	Male	I_II	63
GSM972488	1470	0	NO	Male	I_II	65
GSM972187	1470	0	YES	Male	I_II	62
GSM972034	1500	0	NO	Male	I_II	77
GSM972042	1530	0	NO	Male	I_II	83
GSM972283	1530	0	NO	Male	I_II	65
GSM972343	1560	1	NO	Male	I_II	86
GSM972440	1560	0	NO	Male	I_II	50
GSM971959	1560	0	YES	Male	I_II	36.9
GSM972391	1560	1	YES	Male	I_II	68
GSM972427	1590	0	NO	Male	I_II	63
GSM972138	1590	1	YES	Male	I_II	77
GSM972200	1620	0	NO	Male	I_II	61
GSM971991	1650	1	NO	Male	I_II	71.3
GSM972031	1650	0	NO	Male	I_II	81
GSM972041	1650	0	NO	Male	I_II	78
GSM972130	1650	0	NO	Male	I_II	76
GSM971993	1680	0	NO	Male	I_II	67.5
GSM972306	1680	0	NO	Male	I_II	70
GSM972046	1740	0	YES	Male	I_II	54
GSM972182	1740	1	YES	Male	I_II	53
GSM972348	1860	0	NO	Male	I_II	60
GSM972040	1890	0	NO	Male	I_II	81
GSM972126	1890	0	NO	Male	I_II	61
GSM972385	1890	0	NO	Male	I_II	70
GSM972398	1920	1	NO	Male	I_II	65
GSM972153	1980	1	NO	Male	I_II	71
GSM972516	1980	0	NO	Male	I_II	82
GSM972095	2010	0	NO	Male	I_II	50
GSM972267	2010	1	NO	Male	I_II	82
GSM972487	2010	0	NO	Male	I_II	84
GSM971986	2040	0	NO	Male	I_II	66.3
GSM971987	2040	0	NO	Male	I_II	66.7
GSM972478	2070	0	NO	Male	I_II	80
GSM972480	2070	0	NO	Male	I_II	78
GSM972063	2100	0	NO	Male	I_II	54
GSM972418	2100	0	NO	Male	I_II	64
GSM972491	2100	0	NO	Male	I_II	74
GSM972091	2100	0	YES	Male	I_II	67
GSM972123	2130	0	NO	Male	I_II	53
GSM972264	2190	0	NO	Male	I_II	46
GSM972338	2220	0	NO	Male	I_II	69
GSM972490	2220	0	NO	Male	I_II	67
GSM972331	2250	1	NO	Male	I_II	79
GSM972485	2250	0	NO	Male	I_II	69
GSM972484	2280	0	NO	Male	I_II	68
GSM972160	2310	0	YES	Male	I_II	73
GSM972329	2340	0	NO	Male	I_II	61
GSM972333	2400	0	NO	Male	I_II	49
GSM972472	2400	0	NO	Male	I_II	58
GSM972426	2430	0	NO	Male	I_II	49
GSM972477	2430	0	NO	Male	I_II	75
GSM972060	2460	0	NO	Male	I_II	66
GSM972324	2460	0	NO	Male	I_II	72
GSM972327	2490	0	NO	Male	I_II	60
GSM972465	2520	1	NO	Male	I_II	73
GSM972340	2520	0	YES	Male	I_II	75
GSM972470	2550	0	NO	Male	I_II	50
GSM972510	2580	0	NO	Male	I_II	89
GSM972322	2580	1	YES	Male	I_II	46
GSM972165	2610	1	YES	Male	I_II	67
GSM972128	2790	0	NO	Male	I_II	64
GSM972389	2790	0	NO	Male	I_II	77
GSM972309	2850	0	NO	Male	I_II	78
GSM972461	2880	0	NO	Male	I_II	56
GSM972085	2910	0	NO	Male	I_II	56
GSM972312	2910	1	NO	Male	I_II	71
GSM972451	2910	0	NO	Male	I_II	58
GSM972424	3120	0	NO	Male	I_II	70
GSM972311	3180	0	NO	Male	I_II	55
GSM972384	3180	1	NO	Male	I_II	61
GSM972396	3210	0	NO	Male	I_II	72
GSM972190	3240	0	NO	Male	I_II	68
GSM972473	3510	0	YES	Male	I_II	67
GSM972387	3690	0	YES	Male	I_II	62
GSM972137	3870	0	YES	Male	I_II	68
GSM972502	3930	0	NO	Male	I_II	69
GSM972149	3960	0	NO	Male	I_II	64
GSM972082	3960	1	YES	Male	I_II	75
GSM972147	4200	0	NO	Male	I_II	79
GSM972506	4230	0	NO	Male	I_II	68
GSM972505	4320	0	NO	Male	I_II	69
GSM972078	4350	1	YES	Male	I_II	63
GSM972417	4380	0	NO	Male	I_II	59
GSM972076	4590	0	NO	Male	I_II	48
GSM972143	4620	0	NO	Male	I_II	57
GSM972169	4920	0	NO	Male	I_II	50
GSM972080	4950	0	YES	Male	I_II	61
GSM972079	5040	0	NO	Male	I_II	44
GSM972140	5160	0	YES	Male	I_II	64
GSM972069	6030	0	NO	Male	I_II	68
GSM972246	0	0	NO	Female	III_IV	92
GSM972497	30	0	NO	Female	III_IV	77
GSM972349	150	1	NO	Female	III_IV	79
GSM972235	210	0	NO	Female	III_IV	57
GSM972261	210	1	NO	Female	III_IV	79
GSM972000	270	0	YES	Female	III_IV	76.4
GSM972350	270	1	NA	Female	III_IV	84
GSM972166	360	1	YES	Female	III_IV	42
GSM972096	450	0	YES	Female	III_IV	63
GSM972380	450	1	YES	Female	III_IV	64
GSM972023	480	0	YES	Female	III_IV	59
GSM972238	570	0	NO	Female	III_IV	53
GSM972122	570	1	YES	Female	III_IV	97
GSM972361	570	1	YES	Female	III_IV	72
GSM972188	660	0	YES	Female	III_IV	58
GSM972100	750	0	NO	Female	III_IV	71
GSM972310	750	0	NO	Female	III_IV	80
GSM972113	810	0	YES	Female	III_IV	63
GSM972495	810	1	YES	Female	III_IV	69
GSM972116	870	1	YES	Female	III_IV	79
GSM972305	930	0	NO	Female	III_IV	82
GSM972112	960	1	NO	Female	III_IV	64
GSM972117	960	0	YES	Female	III_IV	78
GSM972419	960	1	YES	Female	III_IV	85
GSM972183	960	1	YES	Female	III_IV	62
GSM972514	960	1	NA	Female	III_IV	79
GSM971964	1050	0	NO	Female	III_IV	35.4
GSM972142	1050	1	YES	Female	III_IV	86
GSM972518	1050	1	YES	Female	III_IV	82
GSM972120	1080	0	NO	Female	III_IV	96
GSM972176	1080	1	YES	Female	III_IV	85
GSM972021	1110	1	YES	Female	III_IV	58
GSM972185	1170	0	YES	Female	III_IV	58
GSM972104	1230	0	NO	Female	III_IV	72
GSM972337	1230	1	NO	Female	III_IV	80
GSM972449	1230	1	YES	Female	III_IV	51
GSM972507	1260	0	NO	Female	III_IV	83
GSM972017	1290	0	NO	Female	III_IV	73
GSM972175	1290	1	YES	Female	III_IV	83
GSM972154	1320	1	YES	Female	III_IV	49
GSM972314	1380	0	NO	Female	III_IV	86
GSM972215	1410	0	NO	Female	III_IV	73
GSM972365	1410	0	NO	Female	III_IV	59
GSM972186	1410	1	YES	Female	III_IV	50
GSM971977	1470	0	NO	Female	III_IV	40.8
GSM972030	1560	0	NO	Female	III_IV	68
GSM972279	1560	0	NO	Female	III_IV	67
GSM972202	1590	0	NO	Female	III_IV	57
GSM972203	1620	0	NO	Female	III_IV	66
GSM972152	1680	0	NO	Female	III_IV	70
GSM972198	1710	0	NO	Female	III_IV	52
GSM972274	1710	0	NO	Female	III_IV	91
GSM972425	1770	0	NO	Female	III_IV	72
GSM972498	1770	1	YES	Female	III_IV	50
GSM972265	1800	0	NO	Female	III_IV	78
GSM971966	1890	0	NO	Female	III_IV	40.5
GSM972178	2010	0	YES	Female	III_IV	69
GSM972457	2040	0	YES	Female	III_IV	74
GSM972341	2070	0	NO	Female	III_IV	89
GSM972370	2130	1	YES	Female	III_IV	73
GSM972346	2160	1	NO	Female	III_IV	82
GSM972106	2160	0	YES	Female	III_IV	96
GSM972170	2190	0	NO	Female	III_IV	67
GSM972193	2190	0	NO	Female	III_IV	51
GSM972455	2220	0	NO	Female	III_IV	89
GSM972466	2250	0	NO	Female	III_IV	73
GSM972115	2250	1	YES	Female	III_IV	59
GSM971996	2280	0	NO	Female	III_IV	63
GSM972151	2310	0	NO	Female	III_IV	75
GSM972162	2310	0	NO	Female	III_IV	73
GSM972334	2310	0	NO	Female	III_IV	79
GSM972028	2340	0	NO	Female	III_IV	46
GSM972020	2340	0	YES	Female	III_IV	49
GSM972323	2400	0	NO	Female	III_IV	67
GSM972022	2460	0	NO	Female	III_IV	76
GSM972377	2460	0	NO	Female	III_IV	59
GSM972376	2610	0	NO	Female	III_IV	73
GSM972399	2700	0	NO	Female	III_IV	54
GSM972308	2760	0	NO	Female	III_IV	79
GSM972368	2760	0	NO	Female	III_IV	70
GSM972027	2820	0	NO	Female	III_IV	70
GSM972379	2850	0	NO	Female	III_IV	63
GSM972354	2850	1	YES	Female	III_IV	68
GSM972452	2970	0	NO	Female	III_IV	75
GSM972453	3000	0	NO	Female	III_IV	51
GSM972139	3060	0	YES	Female	III_IV	69
GSM972364	3090	0	NO	Female	III_IV	71
GSM972501	3180	1	NO	Female	III_IV	76
GSM972150	3270	0	NO	Female	III_IV	55
GSM972018	3510	0	NO	Female	III_IV	68
GSM972375	3510	0	NO	Female	III_IV	46
GSM972474	3570	0	YES	Female	III_IV	49
GSM972158	3600	0	NO	Female	III_IV	45
GSM972411	3750	0	NO	Female	III_IV	48
GSM972171	3900	0	NO	Female	III_IV	70
GSM972145	4050	0	NO	Female	III_IV	63
GSM972363	4200	0	NO	Female	III_IV	68
GSM972360	4230	0	NO	Female	III_IV	54
GSM971999	30	0	NO	Male	III_IV	61.5
GSM972220	30	0	NO	Male	III_IV	81
GSM972463	60	1	NA	Male	III_IV	67
GSM972479	90	0	NO	Male	III_IV	79
GSM972420	180	1	YES	Male	III_IV	83
GSM972110	210	1	YES	Male	III_IV	76
GSM972168	240	1	YES	Male	III_IV	76
GSM972390	240	1	YES	Male	III_IV	87
GSM972412	240	1	YES	Male	III_IV	78
GSM972321	270	0	NO	Male	III_IV	52
GSM972394	330	1	YES	Male	III_IV	81
GSM972250	360	0	NO	Male	III_IV	52
GSM972097	360	1	YES	Male	III_IV	64
GSM972134	420	1	YES	Male	III_IV	74
GSM972271	420	1	YES	Male	III_IV	92
GSM972444	420	1	YES	Male	III_IV	73
GSM972098	450	1	NO	Male	III_IV	66
GSM972099	450	0	NO	Male	III_IV	78
GSM972433	480	1	YES	Male	III_IV	85
GSM972413	600	1	YES	Male	III_IV	66
GSM972111	660	0	YES	Male	III_IV	63
GSM971998	690	1	YES	Male	III_IV	74.8
GSM972512	690	1	YES	Male	III_IV	62
GSM972155	720	1	YES	Male	III_IV	42
GSM972366	720	1	YES	Male	III_IV	50
GSM972019	750	1	YES	Male	III_IV	54
GSM972224	750	1	YES	Male	III_IV	74
GSM972002	780	0	YES	Male	III_IV	77.8
GSM972230	810	0	NO	Male	III_IV	55
GSM972302	810	1	NO	Male	III_IV	79
GSM972421	840	0	YES	Male	III_IV	66
GSM972118	900	0	YES	Male	III_IV	64
GSM972504	900	1	YES	Male	III_IV	80
GSM972105	960	0	NO	Male	III_IV	53
GSM972291	960	0	YES	Male	III_IV	46
GSM972026	1020	1	YES	Male	III_IV	75
GSM972181	1020	1	YES	Male	III_IV	69
GSM972121	1050	0	NO	Male	III_IV	96
GSM972101	1050	0	YES	Male	III_IV	56
GSM972029	1080	0	NO	Male	III_IV	58
GSM972109	1080	0	NO	Male	III_IV	96
GSM972119	1110	0	YES	Male	III_IV	96
GSM972435	1200	0	YES	Male	III_IV	71
GSM971982	1260	1	NO	Male	III_IV	79.3
GSM972345	1260	1	YES	Male	III_IV	83
GSM972415	1260	1	YES	Male	III_IV	69
GSM972276	1290	0	NO	Male	III_IV	59
GSM972024	1290	0	YES	Male	III_IV	62
GSM972102	1380	0	NO	Male	III_IV	22
GSM972114	1380	0	NO	Male	III_IV	73
GSM972511	1410	1	NO	Male	III_IV	75
GSM972268	1440	0	NO	Male	III_IV	67
GSM972513	1440	1	YES	Male	III_IV	85
GSM972336	1500	0	NO	Male	III_IV	63
GSM972372	1500	1	YES	Male	III_IV	59
GSM972025	1590	0	NO	Male	III_IV	49
GSM972133	1590	1	YES	Male	III_IV	64
GSM972431	1620	0	NO	Male	III_IV	59
GSM972428	1650	0	NO	Male	III_IV	62
GSM972432	1650	0	YES	Male	III_IV	71
GSM972211	1710	0	NO	Male	III_IV	65
GSM972103	1740	0	YES	Male	III_IV	66
GSM972320	1740	1	YES	Male	III_IV	64
GSM971980	1770	0	NO	Male	III_IV	76.9
GSM972107	1800	1	NO	Male	III_IV	76
GSM972295	1830	0	NO	Male	III_IV	68
GSM972429	1860	0	NO	Male	III_IV	64
GSM972520	1860	1	NO	Male	III_IV	76
GSM972476	1920	0	NO	Male	III_IV	61
GSM972481	1950	1	NO	Male	III_IV	67
GSM972146	1980	0	NO	Male	III_IV	60
GSM972199	1980	0	NO	Male	III_IV	73
GSM972201	2010	0	NO	Male	III_IV	78
GSM972164	2070	1	YES	Male	III_IV	70
GSM972325	2130	0	YES	Male	III_IV	55
GSM972467	2160	0	NO	Male	III_IV	54
GSM972499	2160	0	NO	Male	III_IV	82
GSM971962	2190	0	NO	Male	III_IV	60.9
GSM972001	2190	0	NO	Male	III_IV	71.5
GSM972263	2280	0	NO	Male	III_IV	32
GSM972339	2280	0	NO	Male	III_IV	67
GSM972373	2370	0	YES	Male	III_IV	66
GSM972371	2430	0	NO	Male	III_IV	47
GSM972207	2460	0	YES	Male	III_IV	65
GSM972328	2460	0	YES	Male	III_IV	74
GSM972194	2490	0	NO	Male	III_IV	43
GSM972141	2520	0	YES	Male	III_IV	58
GSM972378	2580	0	NO	Male	III_IV	78
GSM971983	2610	0	NO	Male	III_IV	75.3
GSM971997	2670	0	NO	Male	III_IV	72
GSM972374	2700	0	NO	Male	III_IV	65
GSM972159	2790	0	NO	Male	III_IV	67
GSM972367	2850	0	NO	Male	III_IV	72
GSM972174	2910	0	NO	Male	III_IV	75
GSM972362	2940	0	NO	Male	III_IV	50
GSM972369	3060	1	YES	Male	III_IV	58
GSM972108	3090	0	NO	Male	III_IV	64
GSM972301	3150	1	NO	Male	III_IV	74
GSM972156	3360	1	NO	Male	III_IV	67
GSM972157	3540	0	NO	Male	III_IV	57
GSM972191	3660	0	NO	Male	III_IV	49
GSM972148	3810	0	NO	Male	III_IV	59
GSM972136	3900	0	YES	Male	III_IV	54
GSM972352	4170	0	YES	Male	III_IV	66
GSM972395	4410	0	NO	Male	III_IV	64
GSM972189	5760	0	NO	Male	III_IV	63
GSM972446	NA	NA	NA	Male	III_IV	67
GSM972213	30	1	YES	Female	III_IV	71
GSM972214	60	1	YES	Female	III_IV	88
GSM972442	180	1	YES	Female	III_IV	54
GSM972218	210	1	YES	Female	III_IV	75
GSM972437	210	1	YES	Female	III_IV	48
GSM971958	270	1	YES	Female	III_IV	36.4
GSM972400	330	1	YES	Female	III_IV	67.8
GSM972240	420	0	YES	Female	III_IV	67
GSM972254	420	0	YES	Female	III_IV	77
GSM972272	450	1	YES	Female	III_IV	47
GSM972252	480	0	YES	Female	III_IV	37
GSM972253	480	0	YES	Female	III_IV	56
GSM971988	540	1	YES	Female	III_IV	77.2
GSM972212	540	1	YES	Female	III_IV	54
GSM972256	570	0	YES	Female	III_IV	63
GSM972011	600	1	YES	Female	III_IV	75.3
GSM972006	690	1	YES	Female	III_IV	67.5
GSM972284	810	1	YES	Female	III_IV	63
GSM972051	840	1	YES	Female	III_IV	34
GSM972048	900	0	YES	Female	III_IV	50
GSM971961	960	1	YES	Female	III_IV	39.2
GSM972299	1230	1	YES	Female	III_IV	54
GSM972013	1290	1	YES	Female	III_IV	89.4
GSM971974	1680	0	YES	Female	III_IV	40.7
GSM971971	1950	0	YES	Female	III_IV	34.7
GSM972441	2040	0	YES	Female	III_IV	49
GSM972004	2670	0	YES	Female	III_IV	62.9
GSM972216	2820	0	YES	Female	III_IV	45
GSM972012	3030	0	YES	Female	III_IV	86.8
GSM972245	0	1	YES	Male	III_IV	77
GSM972007	60	1	YES	Male	III_IV	71
GSM972439	60	1	YES	Male	III_IV	65
GSM972251	210	1	YES	Male	III_IV	57
GSM971957	300	1	YES	Male	III_IV	34.5
GSM972009	300	1	YES	Male	III_IV	68.1
GSM972234	300	1	YES	Male	III_IV	79
GSM972045	330	1	YES	Male	III_IV	71
GSM972236	360	0	YES	Male	III_IV	71
GSM972209	390	1	YES	Male	III_IV	54
GSM972260	390	0	YES	Male	III_IV	70
GSM972231	420	0	YES	Male	III_IV	54
GSM972289	510	1	YES	Male	III_IV	72
GSM972227	600	1	YES	Male	III_IV	61
GSM972266	600	1	YES	Male	III_IV	56
GSM972232	630	0	YES	Male	III_IV	69
GSM972064	660	1	YES	Male	III_IV	60
GSM972208	750	1	YES	Male	III_IV	63
GSM972003	810	1	YES	Male	III_IV	64.6
GSM972043	810	1	YES	Male	III_IV	56
GSM972014	870	1	YES	Male	III_IV	65.8
GSM972438	900	1	YES	Male	III_IV	44
GSM972288	1050	1	YES	Male	III_IV	53
GSM972005	1320	0	YES	Male	III_IV	66.1
GSM972010	1380	1	YES	Male	III_IV	74.5
GSM972210	1380	1	YES	Male	III_IV	50
GSM972066	1470	0	YES	Male	III_IV	69
GSM972039	1560	1	YES	Male	III_IV	65
GSM972219	1590	0	YES	Male	III_IV	60
GSM972217	2100	0	YES	Male	III_IV	73
GSM972008	2160	1	YES	Male	III_IV	67.3
GSM437096	3576.3	0	NO	Female	I_II	56
GSM437103	494.1	1	NO	Female	I_II	80
GSM437106	2034.6	0	NO	Female	I_II	78
GSM437108	1923	0	NO	Female	I_II	87
GSM437109	1653.9	0	NO	Female	I_II	74
GSM437112	1313.7	0	NO	Female	I_II	86
GSM437283	1793.1	0	NO	Female	I_II	66
GSM437285	1635.29	0	NO	Female	I_II	81
GSM437098	2064.3	1	YES	Female	I_II	63
TCGA.AY.4071.01A	29	1	NO	Female	I_II	63
TCGA.D5.6898.01A	229	0	NO	Female	I_II	51
TCGA.D5.7000.01A	312	0	NO	Female	I_II	79
TCGA.AA.3667.01A	426	0	NO	Female	I_II	36
TCGA.CM.6171.01A	427	0	NO	Female	I_II	77
TCGA.CM.6170.01A	457	0	NO	Female	I_II	73
TCGA.CM.6161.01A	457	0	NO	Female	I_II	36
TCGA.3L.AA1B.01A	475	0	NO	Female	I_II	61
TCGA.AA.3866.01A	518	0	NO	Female	I_II	78
TCGA.AY.A71X.01A	588	0	NO	Female	I_II	54
TCGA.AD.6548.01A	650	0	NO	Female	I_II	81
TCGA.QL.A97D.01A	666	0	NO	Female	I_II	84
TCGA.CM.6166.01A	669	0	NO	Female	I_II	48
TCGA.AA.3968.01A	669	0	NO	Female	I_II	55
TCGA.AA.3553.01A	730	0	NO	Female	I_II	61
TCGA.AA.3538.01A	791	0	NO	Female	I_II	54
TCGA.AA.3980.01A	822	0	NO	Female	I_II	89
TCGA.AA.3877.01A	943	0	NO	Female	I_II	83
TCGA.F4.6808.01A	1024	0	NO	Female	I_II	54
TCGA.AA.3854.01A	1096	0	NO	Female	I_II	71
TCGA.AA.A03J.01A	1246	0	NO	Female	I_II	65
TCGA.AA.A03J.11A	1246	0	NO	Female	I_II	65
TCGA.AZ.4313.01A	2310	0	NO	Female	I_II	51
TCGA.AZ.5407.01A	2683	0	NO	Female	I_II	51
TCGA.CK.6751.01A	3780	0	NO	Female	I_II	88
TCGA.CK.5916.01A	643	1	YES	Female	I_II	71
TCGA.AY.A54L.01A	525	0	YES	Female	I_II	74
TCGA.A6.2684.01A	1127	0	YES	Female	I_II	75
TCGA.A6.2684.01C	1127	0	YES	Female	I_II	75
TCGA.A6.2684.11A	1127	0	YES	Female	I_II	75
TCGA.AA.A02W.01A	1247	0	YES	Female	I_II	73
TCGA.F4.6806.01A	1260	0	YES	Female	I_II	59
TCGA.AA.A00R.01A	30	0	NA	Female	I_II	64
TCGA.AA.3514.01A	31	0	NA	Female	I_II	81
TCGA.AA.3514.11A	31	0	NA	Female	I_II	81
TCGA.AA.3821.01A	31	0	NA	Female	I_II	81
TCGA.AA.3875.01A	549	0	NA	Female	I_II	78
TCGA.AU.6004.01A	824	0	NA	Female	I_II	69
GSM437094	3681.6	0	NO	Male	I_II	63
GSM437099	2468.7	0	NO	Male	I_II	66
GSM437107	1567.2	0	NO	Male	I_II	76
GSM437115	1097.7	0	NO	Male	I_II	57
GSM437093	4276.5	0	NO	Male	I_II	73
GSM437095	868.8	1	NO	Male	I_II	51
GSM437097	1785.9	0	NO	Male	I_II	50
GSM437100	3324.6	0	NO	Male	I_II	63
GSM437101	1976.4	1	NO	Male	I_II	88
GSM437102	2523.9	0	NO	Male	I_II	66
GSM437104	2692.5	0	NO	Male	I_II	62
GSM437105	2282.1	0	NO	Male	I_II	82
GSM437110	1733.7	0	NO	Male	I_II	55
GSM437111	1503	0	NO	Male	I_II	71
GSM437113	908.1	0	NO	Male	I_II	58
GSM437114	109.2	0	NO	Male	I_II	78
GSM437116	600.6	0	NO	Male	I_II	81
GSM437279	1945.97	0	NO	Male	I_II	55
GSM437284	1872	0	NO	Male	I_II	55
TCGA.AZ.6599.01A	206	1	NO	Male	I_II	72
TCGA.AZ.6599.11A	206	1	NO	Male	I_II	72
TCGA.CK.5912.01A	1493	1	NO	Male	I_II	81
TCGA.CM.6163.01A	90	0	NO	Male	I_II	74
TCGA.CM.6676.01A	337	0	NO	Male	I_II	82
TCGA.AD.5900.01A	370	0	NO	Male	I_II	67
TCGA.D5.6923.01A	378	0	NO	Male	I_II	57
TCGA.G4.6323.01A	419	0	NO	Male	I_II	50
TCGA.AA.3544.01A	426	0	NO	Male	I_II	68
TCGA.AA.A00W.01A	456	0	NO	Male	I_II	80
TCGA.CM.5864.01A	457	0	NO	Male	I_II	60
TCGA.D5.6540.01A	491	0	NO	Male	I_II	66
TCGA.AD.A5EK.01A	500	0	NO	Male	I_II	51
TCGA.AA.A00D.01A	578	0	NO	Male	I_II	70
TCGA.AA.3986.01A	580	0	NO	Male	I_II	73
TCGA.AA.3530.01A	580	0	NO	Male	I_II	80
TCGA.AA.3530.11A	580	0	NO	Male	I_II	80
TCGA.AA.3526.01A	580	0	NO	Male	I_II	57
TCGA.AA.3526.11A	580	0	NO	Male	I_II	57
TCGA.CM.4744.01A	609	0	NO	Male	I_II	69
TCGA.D5.6530.01A	621	0	NO	Male	I_II	53
TCGA.AA.3549.01A	639	0	NO	Male	I_II	69
TCGA.A6.6138.01A	685	0	NO	Male	I_II	61
TCGA.A6.5659.01A	926	0	NO	Male	I_II	82
TCGA.A6.5659.01B	926	0	NO	Male	I_II	82
TCGA.A6.5659.11A	926	0	NO	Male	I_II	82
TCGA.AA.A01I.01A	943	0	NO	Male	I_II	76
TCGA.AA.3858.01A	945	0	NO	Male	I_II	67
TCGA.QG.A5Z2.01A	952	0	NO	Male	I_II	61
TCGA.A6.5656.01A	1001	0	NO	Male	I_II	74
TCGA.A6.5656.01B	1001	0	NO	Male	I_II	74
TCGA.AA.3975.01A	1036	0	NO	Male	I_II	80
TCGA.F4.6856.01A	1074	0	NO	Male	I_II	45
TCGA.F4.6569.01A	1087	0	NO	Male	I_II	60
TCGA.CM.4746.01A	1126	0	NO	Male	I_II	61
TCGA.AA.3495.01A	1127	0	NO	Male	I_II	79
TCGA.AA.3495.11A	1127	0	NO	Male	I_II	79
TCGA.AA.A02Y.01A	1216	0	NO	Male	I_II	73
TCGA.G4.6628.01A	2424	0	NO	Male	I_II	78
TCGA.AA.3558.01A	638	0	YES	Male	I_II	70
TCGA.AA.3850.01A	0	1	NA	Male	I_II	74
TCGA.CK.5915.01A	0	0	NA	Male	I_II	63
TCGA.AA.3543.01A	30	0	NA	Male	I_II	84
TCGA.AA.A01V.01A	31	0	NA	Male	I_II	59
TCGA.AA.A01V.11A	31	0	NA	Male	I_II	59
TCGA.AA.3556.01A	700	0	NA	Male	I_II	78
TCGA.A6.6653.01A	742	0	NA	Male	I_II	82
TCGA.AA.3855.01A	975	0	NA	Male	I_II	72
TCGA.AA.3502.01A	1065	0	NA	Male	I_II	73
TCGA.AA.3502.11A	1065	0	NA	Male	I_II	73
TCGA.AA.3506.01A	1765	0	NA	Male	I_II	77
TCGA.AA.3506.11A	1765	0	NA	Male	I_II	77
GSM437123	351	1	NA	Female	I_II	78
GSM437165	666.6	0	NA	Female	I_II	87
GSM437138	2373.9	0	NO	Female	I_II	57
GSM437141	1218	0	NO	Female	I_II	89
GSM437171	251.4	0	NO	Female	I_II	40
GSM437117	3557.4	0	NO	Female	I_II	74
GSM437120	3818.7	0	NO	Female	I_II	43
GSM437126	1575	1	NO	Female	I_II	76
GSM437131	2558.4	0	NO	Female	I_II	71
GSM437132	795.9	0	NO	Female	I_II	79
GSM437134	2592.9	0	NO	Female	I_II	74
GSM437135	1677.6	0	NO	Female	I_II	74
GSM437136	2119.5	0	NO	Female	I_II	83
GSM437140	2407.5	0	NO	Female	I_II	86
GSM437148	1564.2	0	NO	Female	I_II	65
GSM437149	1981.2	0	NO	Female	I_II	74
GSM437152	1753.5	0	NO	Female	I_II	48
GSM437155	1130.1	0	NO	Female	I_II	38
GSM437158	1496.1	0	NO	Female	I_II	76
GSM437163	1103.4	0	NO	Female	I_II	64
GSM437164	1245.6	0	NO	Female	I_II	84
GSM437173	814.5	1	NO	Female	I_II	52
GSM437278	1675.73	0	NO	Female	I_II	70
GSM437307	993.205	1	NO	Female	I_II	94
GSM437118	1659.9	0	NO	Female	I_II	77
GSM437147	1022.7	0	NO	Female	I_II	66
GSM437157	1177.5	0	NO	Female	I_II	59
GSM437270	1621.48	0	NO	Female	I_II	70
GSM437310	1597.81	0	NO	Female	I_II	57
GSM437133	1119.3	1	YES	Female	I_II	75
GSM437121	3618.6	0	YES	Female	I_II	51
GSM437130	1011.9	1	YES	Female	I_II	54
GSM437139	2519.7	0	YES	Female	I_II	65
GSM437145	660.6	1	YES	Female	I_II	78
GSM437169	2519.7	0	YES	Female	I_II	65
GSM437127	720.9	1	YES	Female	I_II	58
GSM437142	2861.1	0	YES	Female	I_II	56
GSM437143	931.8	1	YES	Female	I_II	86
TCGA.AA.3492.01A	92	1	NO	Female	I_II	90
TCGA.AA.3492.11A	92	1	NO	Female	I_II	90
TCGA.F4.6570.01A	188	1	NO	Female	I_II	78
TCGA.DM.A280.01A	236	1	NO	Female	I_II	70
TCGA.A6.2686.01A	1126	1	NO	Female	I_II	81
TCGA.A6.2686.11A	1126	1	NO	Female	I_II	81
TCGA.A6.2676.01A	1305	1	NO	Female	I_II	75
TCGA.A6.2676.11A	1305	1	NO	Female	I_II	75
TCGA.AZ.6598.01A	1503	1	NO	Female	I_II	77
TCGA.AZ.6598.11A	1503	1	NO	Female	I_II	77
TCGA.G4.6302.01A	2047	1	NO	Female	I_II	90
TCGA.G4.6302.11A	2047	1	NO	Female	I_II	90
TCGA.AD.A5EJ.01A	0	0	NO	Female	I_II	74
TCGA.F4.6854.01A	16	0	NO	Female	I_II	77
TCGA.G4.6295.01A	254	0	NO	Female	I_II	70
TCGA.G4.6295.11A	254	0	NO	Female	I_II	70
TCGA.CM.6677.01A	337	0	NO	Female	I_II	75
TCGA.D5.6920.01A	377	0	NO	Female	I_II	77
TCGA.CA.5796.01A	377	0	NO	Female	I_II	52
TCGA.CA.5256.01A	379	0	NO	Female	I_II	54
TCGA.4T.AA8H.01A	385	0	NO	Female	I_II	42
TCGA.CA.5254.01A	386	0	NO	Female	I_II	42
TCGA.CM.6168.01A	395	0	NO	Female	I_II	84
TCGA.CM.5861.01A	457	0	NO	Female	I_II	63
TCGA.AA.A017.01A	457	0	NO	Female	I_II	57
TCGA.AA.3833.01A	485	0	NO	Female	I_II	63
TCGA.AY.A69D.01A	543	0	NO	Female	I_II	55
TCGA.NH.A8F7.01A	543	0	NO	Female	I_II	53
TCGA.NH.A8F7.06A	543	0	NO	Female	I_II	53
TCGA.AA.3554.01A	546	0	NO	Female	I_II	62
TCGA.NH.A50T.01A	553	0	NO	Female	I_II	68
TCGA.A6.6650.01A	627	0	NO	Female	I_II	69
TCGA.A6.6650.01B	627	0	NO	Female	I_II	69
TCGA.AA.3950.01A	730	0	NO	Female	I_II	79
TCGA.AA.3819.01A	761	0	NO	Female	I_II	41
TCGA.G4.6588.01A	796	0	NO	Female	I_II	58
TCGA.AA.3710.01A	821	0	NO	Female	I_II	80
TCGA.AA.3534.01A	882	0	NO	Female	I_II	78
TCGA.AA.3534.11A	882	0	NO	Female	I_II	78
TCGA.CM.6164.01A	883	0	NO	Female	I_II	46
TCGA.CM.5349.01A	915	0	NO	Female	I_II	68
TCGA.A6.3809.01A	996	0	NO	Female	I_II	71
TCGA.A6.3809.01B	996	0	NO	Female	I_II	71
TCGA.A6.3809.11A	996	0	NO	Female	I_II	71
TCGA.QG.A5YX.01A	1003	0	NO	Female	I_II	61
TCGA.AA.3947.01A	1004	0	NO	Female	I_II	60
TCGA.AA.3815.01A	1005	0	NO	Female	I_II	65
TCGA.A6.5661.01A	1020	0	NO	Female	I_II	80
TCGA.A6.5661.01B	1020	0	NO	Female	I_II	80
TCGA.A6.5661.11A	1020	0	NO	Female	I_II	80
TCGA.AA.3531.01A	1035	0	NO	Female	I_II	75
TCGA.AA.3531.11A	1035	0	NO	Female	I_II	75
TCGA.F4.6805.01A	1047	0	NO	Female	I_II	58
TCGA.AA.A010.01A	1064	0	NO	Female	I_II	46
TCGA.A6.2680.01A	1068	0	NO	Female	I_II	72
TCGA.A6.2680.11A	1068	0	NO	Female	I_II	72
TCGA.G4.6586.01A	1089	0	NO	Female	I_II	73
TCGA.D5.6534.01A	1316	0	NO	Female	I_II	62
TCGA.A6.2679.01A	1366	0	NO	Female	I_II	73
TCGA.A6.2679.11A	1366	0	NO	Female	I_II	73
TCGA.F4.6855.01A	1442	0	NO	Female	I_II	70
TCGA.AA.3673.01A	1522	0	NO	Female	I_II	53
TCGA.CK.5913.01A	1561	0	NO	Female	I_II	58
TCGA.AA.3509.01A	1915	0	NO	Female	I_II	54
TCGA.AA.3509.11A	1915	0	NO	Female	I_II	54
TCGA.WS.AB45.01A	2130	0	NO	Female	I_II	52
TCGA.AA.3660.01A	2375	0	NO	Female	I_II	51
TCGA.AA.3660.11A	2375	0	NO	Female	I_II	51
TCGA.CK.6747.01A	2523	0	NO	Female	I_II	87
TCGA.AZ.4681.01A	3247	0	NO	Female	I_II	79
TCGA.DM.A0X9.01A	3641	0	NO	Female	I_II	71
TCGA.DM.A28E.01A	3648	0	NO	Female	I_II	72
TCGA.DM.A1D0.01A	3974	0	NO	Female	I_II	79
TCGA.DM.A282.01A	4233	0	NO	Female	I_II	60
TCGA.DM.A1D9.01A	4270	0	NO	Female	I_II	67
TCGA.CK.4951.01A	2134	1	YES	Female	I_II	79
TCGA.A6.5665.01A	671	0	YES	Female	I_II	84
TCGA.A6.5665.01B	671	0	YES	Female	I_II	84
TCGA.A6.5665.11A	671	0	YES	Female	I_II	84
TCGA.AA.3555.01A	911	0	YES	Female	I_II	81
TCGA.AA.3812.01A	1066	0	YES	Female	I_II	82
TCGA.A6.2685.01A	1133	0	YES	Female	I_II	48
TCGA.A6.2685.11A	1133	0	YES	Female	I_II	48
TCGA.A6.2681.01A	1387	0	YES	Female	I_II	73
TCGA.A6.2681.11A	1387	0	YES	Female	I_II	73
TCGA.G4.6304.01A	1631	0	YES	Female	I_II	66
TCGA.SS.A7HO.01A	1829	0	YES	Female	I_II	44
TCGA.G4.6625.01A	2792	0	YES	Female	I_II	77
TCGA.G4.6625.11A	2792	0	YES	Female	I_II	77
TCGA.AA.3845.01A	0	1	NA	Female	I_II	86
TCGA.AA.3818.01A	30	1	NA	Female	I_II	78
TCGA.AA.A02R.01A	670	1	NA	Female	I_II	84
TCGA.AA.A022.01A	0	0	NA	Female	I_II	88
TCGA.AA.A022.11A	0	0	NA	Female	I_II	88
TCGA.AA.3814.01A	0	0	NA	Female	I_II	85
TCGA.AA.3984.01A	0	0	NA	Female	I_II	61
TCGA.AA.3527.01A	0	0	NA	Female	I_II	90
TCGA.AA.3527.11A	0	0	NA	Female	I_II	90
TCGA.CK.6746.01A	0	0	NA	Female	I_II	84
TCGA.AM.5821.01A	28	0	NA	Female	I_II	68
TCGA.AA.3496.01A	31	0	NA	Female	I_II	83
TCGA.AA.3496.11A	31	0	NA	Female	I_II	83
TCGA.AA.A01Q.01A	31	0	NA	Female	I_II	48
TCGA.AA.3518.01A	31	0	NA	Female	I_II	81
TCGA.AA.3518.11A	31	0	NA	Female	I_II	81
TCGA.AA.3966.01A	61	0	NA	Female	I_II	89
TCGA.AU.3779.01A	441	0	NA	Female	I_II	80
TCGA.AA.3846.01A	518	0	NA	Female	I_II	74
TCGA.NH.A5IV.01A	588	0	NA	Female	I_II	90
TCGA.AA.3520.01A	731	0	NA	Female	I_II	86
TCGA.AA.3520.11A	731	0	NA	Female	I_II	86
TCGA.AA.3664.01A	1643	0	NA	Female	I_II	74
GSM437150	1798.8	0	NO	Male	I_II	67
GSM437122	3208.2	0	NO	Male	I_II	70
GSM437125	804.6	1	NO	Male	I_II	66
GSM437128	2669.7	0	NO	Male	I_II	74
GSM437129	3073.2	0	NO	Male	I_II	49
GSM437137	2281.2	0	NO	Male	I_II	73
GSM437144	1119.3	1	NO	Male	I_II	71
GSM437146	1897.5	0	NO	Male	I_II	76
GSM437151	1435.8	0	NO	Male	I_II	56
GSM437153	1379.7	0	NO	Male	I_II	68
GSM437154	1812.6	0	NO	Male	I_II	71
GSM437156	471.3	0	NO	Male	I_II	73
GSM437159	757.2	0	NO	Male	I_II	71
GSM437160	1349.1	0	NO	Male	I_II	58
GSM437161	1077	0	NO	Male	I_II	60
GSM437162	799.8	0	NO	Male	I_II	71
GSM437166	996	0	NO	Male	I_II	51
GSM437167	1190.4	0	NO	Male	I_II	69
GSM437168	768.3	0	NO	Male	I_II	78
GSM437170	451.5	0	NO	Male	I_II	54
GSM437172	545.4	0	NO	Male	I_II	68
GSM437272	1388.71	1	NO	Male	I_II	72
GSM437299	2041.64	0	NO	Male	I_II	72
GSM437306	648.986	1	NO	Male	I_II	75
GSM437313	1222.03	0	NO	Male	I_II	51
GSM437323	12.8219	1	NO	Male	I_II	93
GSM437324	1242.74	0	NO	Male	I_II	69
GSM437281	1738.85	0	NO	Male	I_II	59
GSM437287	1483.4	0	NO	Male	I_II	69
GSM437288	1925.26	0	NO	Male	I_II	63
GSM437291	1747.73	0	NO	Male	I_II	72
GSM437298	2058.41	0	NO	Male	I_II	67
GSM437119	4045.8	1	YES	Male	I_II	41
GSM437124	863.7	1	YES	Male	I_II	80
TCGA.AA.A024.01A	1188	1	NO	Male	I_II	81
TCGA.DM.A1DB.01A	1348	1	NO	Male	I_II	68
TCGA.G4.6626.01A	1422	1	NO	Male	I_II	90
TCGA.DM.A1D6.01A	1518	1	NO	Male	I_II	88
TCGA.DM.A28G.01A	1849	1	NO	Male	I_II	75
TCGA.AD.6889.01A	2532	1	NO	Male	I_II	76
TCGA.AA.3663.01A	212	0	NO	Male	I_II	42
TCGA.AA.3663.11A	212	0	NO	Male	I_II	42
TCGA.CM.6679.01A	306	0	NO	Male	I_II	58
TCGA.D5.6932.01A	346	0	NO	Male	I_II	69
TCGA.D5.6928.01A	354	0	NO	Male	I_II	80
TCGA.AA.A01G.01A	365	0	NO	Male	I_II	63
TCGA.CA.6716.01A	371	0	NO	Male	I_II	65
TCGA.CA.5255.01A	376	0	NO	Male	I_II	45
TCGA.CA.5797.01A	383	0	NO	Male	I_II	56
TCGA.CA.6717.01A	388	0	NO	Male	I_II	57
TCGA.CM.6674.01A	394	0	NO	Male	I_II	39
TCGA.CM.4752.01A	396	0	NO	Male	I_II	58
TCGA.CM.6169.01A	396	0	NO	Male	I_II	67
TCGA.D5.6930.01A	406	0	NO	Male	I_II	67
TCGA.AA.3561.01A	424	0	NO	Male	I_II	72
TCGA.AA.A004.01A	424	0	NO	Male	I_II	76
TCGA.D5.6924.01A	435	0	NO	Male	I_II	68
TCGA.D5.6541.01A	474	0	NO	Male	I_II	49
TCGA.CM.6165.01A	488	0	NO	Male	I_II	74
TCGA.D5.6531.01A	540	0	NO	Male	I_II	75
TCGA.AA.3831.01A	547	0	NO	Male	I_II	66
TCGA.D5.6532.01A	555	0	NO	Male	I_II	61
TCGA.A6.6780.01A	612	0	NO	Male	I_II	74
TCGA.A6.6780.01B	612	0	NO	Male	I_II	74
TCGA.A6.6782.01A	617	0	NO	Male	I_II	82
TCGA.AY.6197.01A	652	0	NO	Male	I_II	60
TCGA.AA.A00Z.01A	669	0	NO	Male	I_II	70
TCGA.CM.4743.01A	701	0	NO	Male	I_II	69
TCGA.AA.3979.01A	730	0	NO	Male	I_II	84
TCGA.A6.6140.01A	734	0	NO	Male	I_II	62
TCGA.A6.2670.01A	775	0	NO	Male	I_II	45
TCGA.AA.A00E.01A	913	0	NO	Male	I_II	65
TCGA.AA.3862.01A	914	0	NO	Male	I_II	82
TCGA.AA.3861.01A	914	0	NO	Male	I_II	72
TCGA.CM.5860.01A	974	0	NO	Male	I_II	44
TCGA.A6.3808.01A	1014	0	NO	Male	I_II	73
TCGA.A6.3808.11A	1014	0	NO	Male	I_II	73
TCGA.F4.6463.01A	1087	0	NO	Male	I_II	51
TCGA.AA.3524.01A	1096	0	NO	Male	I_II	85
TCGA.AA.3524.11A	1096	0	NO	Male	I_II	85
TCGA.AA.3970.01A	1096	0	NO	Male	I_II	65
TCGA.A6.3810.01A	1111	0	NO	Male	I_II	62
TCGA.A6.3810.01B	1111	0	NO	Male	I_II	62
TCGA.A6.3810.11A	1111	0	NO	Male	I_II	62
TCGA.AA.3841.01A	1124	0	NO	Male	I_II	66
TCGA.AA.3685.01A	1127	0	NO	Male	I_II	69
TCGA.AA.3522.01A	1127	0	NO	Male	I_II	67
TCGA.AA.3522.11A	1127	0	NO	Male	I_II	67
TCGA.AA.A00L.01A	1157	0	NO	Male	I_II	66
TCGA.AA.3837.01A	1186	0	NO	Male	I_II	67
TCGA.A6.2675.01A	1321	0	NO	Male	I_II	78
TCGA.A6.2675.11A	1321	0	NO	Male	I_II	78
TCGA.AA.3675.01A	1431	0	NO	Male	I_II	84
TCGA.F4.6703.01A	1456	0	NO	Male	I_II	64
TCGA.AA.A029.01A	1581	0	NO	Male	I_II	67
TCGA.AA.3864.01A	1612	0	NO	Male	I_II	71
TCGA.D5.5540.01A	1706	0	NO	Male	I_II	73
TCGA.AZ.4315.01A	1776	0	NO	Male	I_II	61
TCGA.AA.3655.01A	1856	0	NO	Male	I_II	68
TCGA.AA.3655.11A	1856	0	NO	Male	I_II	68
TCGA.AA.3510.01A	1946	0	NO	Male	I_II	70
TCGA.AA.3510.11A	1946	0	NO	Male	I_II	70
TCGA.G4.6627.01A	2275	0	NO	Male	I_II	84
TCGA.DM.A28M.01A	2895	0	NO	Male	I_II	63
TCGA.DM.A28K.01A	2988	0	NO	Male	I_II	75
TCGA.CA.6718.01A	306	1	YES	Male	I_II	46
TCGA.DM.A1D7.01A	405	1	YES	Male	I_II	82
TCGA.A6.4105.01A	442	1	YES	Male	I_II	79
TCGA.AA.3715.01A	579	1	YES	Male	I_II	77
TCGA.DM.A0XD.01A	743	1	YES	Male	I_II	65
TCGA.AZ.5403.01A	1910	1	YES	Male	I_II	43
TCGA.DM.A28C.01A	2475	1	YES	Male	I_II	74
TCGA.DM.A1D4.01A	2821	1	YES	Male	I_II	80
TCGA.AZ.6601.01A	3042	1	YES	Male	I_II	68
TCGA.AZ.6601.11A	3042	1	YES	Male	I_II	68
TCGA.AA.3511.01A	212	0	YES	Male	I_II	64
TCGA.AA.3511.11A	212	0	YES	Male	I_II	64
TCGA.T9.A92H.01A	362	0	YES	Male	I_II	82
TCGA.CA.6719.01A	435	0	YES	Male	I_II	77
TCGA.D5.6536.01A	543	0	YES	Male	I_II	73
TCGA.D5.6529.01A	614	0	YES	Male	I_II	69
TCGA.A6.5666.01A	995	0	YES	Male	I_II	78
TCGA.A6.5666.11A	995	0	YES	Male	I_II	78
TCGA.AA.A01Z.01A	1126	0	YES	Male	I_II	68
TCGA.AA.A01Z.11A	1126	0	YES	Male	I_II	68
TCGA.AA.3517.01A	1186	0	YES	Male	I_II	60
TCGA.AA.3517.11A	1186	0	YES	Male	I_II	60
TCGA.5M.AATE.01A	1200	0	YES	Male	I_II	76
TCGA.AA.3852.01A	0	1	NA	Male	I_II	88
TCGA.AA.A00N.01A	122	1	NA	Male	I_II	75
TCGA.AA.3489.01A	214	1	NA	Male	I_II	75
TCGA.AA.3489.11A	214	1	NA	Male	I_II	75
TCGA.AA.A02O.01A	28	0	NA	Male	I_II	82
TCGA.AA.A02O.11A	28	0	NA	Male	I_II	82
TCGA.AA.3856.01A	30	0	NA	Male	I_II	59
TCGA.A6.6141.01A	255	0	NA	Male	I_II	31
TCGA.D5.6927.01A	287	0	NA	Male	I_II	34
TCGA.AA.3939.01A	395	0	NA	Male	I_II	83
TCGA.AA.A00K.01A	549	0	NA	Male	I_II	79
TCGA.AA.3532.01A	882	0	NA	Male	I_II	63
TCGA.AA.3532.11A	882	0	NA	Male	I_II	63
TCGA.AA.3851.01A	1006	0	NA	Male	I_II	74
TCGA.AA.3956.01A	1035	0	NA	Male	I_II	65
TCGA.AA.A00A.01A	1157	0	NA	Male	I_II	80
TCGA.AA.3697.01A	2587	0	NA	Male	I_II	77
TCGA.AA.3697.11A	2587	0	NA	Male	I_II	77
TCGA.AA.3521.01A	NA	0	NA	Male	I_II	87
TCGA.AA.3521.11A	NA	0	NA	Male	I_II	87
GSM437185	2985.3	0	NO	Female	III_IV	48
GSM437193	667.5	1	NO	Female	III_IV	87
GSM437273	1800.99	0	NO	Female	III_IV	61
GSM437178	2852.1	0	NO	Female	III_IV	71
GSM437179	3369.9	0	NO	Female	III_IV	64
GSM437191	2568.3	0	NO	Female	III_IV	71
GSM437205	1161.6	1	NO	Female	III_IV	73
GSM437206	1647	1	NO	Female	III_IV	83
GSM437207	2037.6	0	NO	Female	III_IV	65
GSM437208	1753.5	0	NO	Female	III_IV	63
GSM437210	1636.2	0	NO	Female	III_IV	71
GSM437218	127.2	1	NO	Female	III_IV	78
GSM437219	1473.3	0	NO	Female	III_IV	71
GSM437220	1487.1	0	NO	Female	III_IV	60
GSM437225	940.8	0	NO	Female	III_IV	78
GSM437226	1209	0	NO	Female	III_IV	61
GSM437228	957.6	0	NO	Female	III_IV	79
GSM437230	738.6	0	NO	Female	III_IV	62
GSM437271	1917.37	0	NO	Female	III_IV	48
GSM437275	1800.99	0	NO	Female	III_IV	57
GSM437315	2113.64	0	NO	Female	III_IV	54
GSM437203	1517.7	0	NO	Female	III_IV	67
GSM437212	787.8	1	NO	Female	III_IV	78
GSM437229	599.4	0	NO	Female	III_IV	81
GSM437297	234.74	1	NO	Female	III_IV	78
GSM437309	1409.42	0	NO	Female	III_IV	63
GSM437294	1563.29	0	NO	Female	III_IV	74
GSM437296	3344.55	0	NO	Female	III_IV	51
GSM437311	1625.42	0	NO	Female	III_IV	56
GSM437181	1377.6	1	YES	Female	III_IV	53
GSM437182	1621.2	1	YES	Female	III_IV	92
GSM437197	170.4	1	YES	Female	III_IV	83
GSM437201	2034.6	1	YES	Female	III_IV	64
GSM437223	1477.2	1	YES	Female	III_IV	75
GSM437276	1816.77	0	YES	Female	III_IV	74
GSM437314	415.233	1	YES	Female	III_IV	80
GSM437211	570.9	1	YES	Female	III_IV	51
TCGA.AZ.6608.01A	59	1	NO	Female	III_IV	55
TCGA.AZ.6608.11A	59	1	NO	Female	III_IV	55
TCGA.DM.A1DA.01A	228	1	NO	Female	III_IV	71
TCGA.F4.6459.01A	262	1	NO	Female	III_IV	61
TCGA.A6.2677.01A	740	1	NO	Female	III_IV	68
TCGA.A6.2677.01B	740	1	NO	Female	III_IV	68
TCGA.A6.2677.11A	740	1	NO	Female	III_IV	68
TCGA.F4.6460.01A	972	1	NO	Female	III_IV	51
TCGA.DM.A0XF.01A	1162	1	NO	Female	III_IV	68
TCGA.AA.3681.01A	182	0	NO	Female	III_IV	77
TCGA.CM.4750.01A	244	0	NO	Female	III_IV	34
TCGA.CM.6172.01A	335	0	NO	Female	III_IV	70
TCGA.CM.6162.01A	365	0	NO	Female	III_IV	48
TCGA.CM.6680.01A	366	0	NO	Female	III_IV	78
TCGA.CM.6167.01A	456	0	NO	Female	III_IV	57
TCGA.CM.5863.01A	457	0	NO	Female	III_IV	60
TCGA.D5.6535.01A	460	0	NO	Female	III_IV	80
TCGA.NH.A6GB.01A	476	0	NO	Female	III_IV	71
TCGA.D5.6538.01A	521	0	NO	Female	III_IV	79
TCGA.AY.6386.01A	542	0	NO	Female	III_IV	66
TCGA.AA.3560.01A	608	0	NO	Female	III_IV	72
TCGA.A6.6651.01A	662	0	NO	Female	III_IV	55
TCGA.CM.5344.01A	670	0	NO	Female	III_IV	39
TCGA.G4.6321.01A	672	0	NO	Female	III_IV	60
TCGA.A6.6654.01A	726	0	NO	Female	III_IV	65
TCGA.AA.3949.01A	791	0	NO	Female	III_IV	87
TCGA.AA.A00O.01A	822	0	NO	Female	III_IV	83
TCGA.CM.5341.01A	884	0	NO	Female	III_IV	82
TCGA.A6.5667.01A	887	0	NO	Female	III_IV	40
TCGA.A6.5667.11A	887	0	NO	Female	III_IV	40
TCGA.QG.A5YW.01A	896	0	NO	Female	III_IV	55
TCGA.AA.A01K.01A	943	0	NO	Female	III_IV	74
TCGA.AA.3860.01A	945	0	NO	Female	III_IV	53
TCGA.A6.4107.01A	987	0	NO	Female	III_IV	57
TCGA.A6.4107.11A	987	0	NO	Female	III_IV	57
TCGA.AA.A01T.01A	1005	0	NO	Female	III_IV	63
TCGA.AA.A01T.11A	1005	0	NO	Female	III_IV	63
TCGA.AA.3548.01A	1034	0	NO	Female	III_IV	71
TCGA.A6.3807.01A	1054	0	NO	Female	III_IV	53
TCGA.A6.3807.11A	1054	0	NO	Female	III_IV	53
TCGA.AA.A00Q.01A	1278	0	NO	Female	III_IV	66
TCGA.A6.2678.01A	1286	0	NO	Female	III_IV	43
TCGA.A6.2678.11A	1286	0	NO	Female	III_IV	43
TCGA.QG.A5YV.01A	1301	0	NO	Female	III_IV	64
TCGA.F4.6807.01A	1309	0	NO	Female	III_IV	51
TCGA.A6.2672.01A	1419	0	NO	Female	III_IV	82
TCGA.A6.2672.01B	1419	0	NO	Female	III_IV	82
TCGA.A6.2672.11A	1419	0	NO	Female	III_IV	82
TCGA.AA.3678.01A	1430	0	NO	Female	III_IV	60
TCGA.G4.6307.01A	1674	0	NO	Female	III_IV	37
TCGA.CK.4950.01A	2599	0	NO	Female	III_IV	68
TCGA.AZ.4308.01A	3324	0	NO	Female	III_IV	47
TCGA.G4.6293.01A	4051	0	NO	Female	III_IV	49
TCGA.CK.4948.01B	4502	0	NO	Female	III_IV	45
TCGA.F4.6461.01A	338	1	YES	Female	III_IV	41
TCGA.A6.A565.01A	494	1	YES	Female	III_IV	34
TCGA.AY.4070.01A	496	1	YES	Female	III_IV	50
TCGA.A6.A566.01A	758	1	YES	Female	III_IV	55
TCGA.AA.A01P.01A	1158	1	YES	Female	III_IV	80
TCGA.AA.A01P.11A	1158	1	YES	Female	III_IV	80
TCGA.D5.5538.01A	1661	1	YES	Female	III_IV	60
TCGA.AA.3844.01A	454	0	YES	Female	III_IV	78
TCGA.AA.A01X.01A	791	0	YES	Female	III_IV	80
TCGA.AA.A01X.11A	791	0	YES	Female	III_IV	80
TCGA.G4.6317.01A	1095	0	YES	Female	III_IV	51
TCGA.G4.6317.02A	1095	0	YES	Female	III_IV	51
TCGA.G4.6309.01A	2600	0	YES	Female	III_IV	40
TCGA.AA.3529.01A	0	1	NA	Female	III_IV	78
TCGA.AA.3529.11A	0	1	NA	Female	III_IV	78
TCGA.AA.3811.01A	306	1	NA	Female	III_IV	84
TCGA.AA.3848.01A	306	1	NA	Female	III_IV	82
TCGA.AA.A01D.01A	334	1	NA	Female	III_IV	47
TCGA.AA.3516.01A	396	1	NA	Female	III_IV	74
TCGA.AA.3516.11A	396	1	NA	Female	III_IV	74
TCGA.AA.A03F.01A	549	1	NA	Female	III_IV	90
TCGA.AA.A03F.11A	549	1	NA	Female	III_IV	90
TCGA.AA.3672.01A	28	0	NA	Female	III_IV	90
TCGA.AA.A01S.01A	31	0	NA	Female	III_IV	47
TCGA.AA.A01S.11A	31	0	NA	Female	III_IV	47
TCGA.CK.4952.01A	475	0	NA	Female	III_IV	48
TCGA.CK.4947.01B	534	0	NA	Female	III_IV	46
GSM437204	1037.4	1	NA	Male	III_IV	57
GSM437198	2381.7	0	NO	Male	III_IV	55
GSM437175	3155.1	0	NO	Male	III_IV	39
GSM437186	613.2	1	NO	Male	III_IV	63
GSM437190	2887.8	0	NO	Male	III_IV	46
GSM437192	2366.1	0	NO	Male	III_IV	63
GSM437194	2235.9	0	NO	Male	III_IV	63
GSM437195	1772.1	1	NO	Male	III_IV	87
GSM437215	1678.5	0	NO	Male	III_IV	67
GSM437217	1512.9	0	NO	Male	III_IV	26
GSM437221	1514.7	0	NO	Male	III_IV	46
GSM437224	27.6	0	NO	Male	III_IV	54
GSM437277	1712.22	0	NO	Male	III_IV	52
GSM437280	1642.19	0	NO	Male	III_IV	84
GSM437300	1504.11	0	NO	Male	III_IV	61
GSM437303	1393.64	0	NO	Male	III_IV	51
GSM437312	1220.05	0	NO	Male	III_IV	47
GSM437196	1434	1	NO	Male	III_IV	30
GSM437202	2125.2	0	NO	Male	III_IV	62
GSM437209	1780.2	0	NO	Male	III_IV	69
GSM437213	1585.8	0	NO	Male	III_IV	72
GSM437216	1700.1	0	NO	Male	III_IV	67
GSM437282	1717.15	0	NO	Male	III_IV	49
GSM437289	1506.08	0	NO	Male	III_IV	47
GSM437180	825.3	1	YES	Male	III_IV	53
GSM437183	3119.4	0	YES	Male	III_IV	60
GSM437174	727.8	1	YES	Male	III_IV	46
GSM437176	352.8	1	YES	Male	III_IV	38
GSM437177	2113.5	1	YES	Male	III_IV	26
GSM437188	300.6	1	YES	Male	III_IV	75
GSM437189	1243.5	1	YES	Male	III_IV	63
GSM437199	2222.1	0	YES	Male	III_IV	66
GSM437200	1522.8	1	YES	Male	III_IV	69
GSM437214	961.5	1	YES	Male	III_IV	46
GSM437222	1891.5	0	YES	Male	III_IV	41
GSM437227	3499.2	0	YES	Male	III_IV	74
GSM437184	183.3	1	YES	Male	III_IV	74
GSM437187	2298	1	YES	Male	III_IV	58
GSM437274	1447.89	1	YES	Male	III_IV	56
TCGA.AZ.6605.01A	159	1	NO	Male	III_IV	77
TCGA.AZ.6605.11A	159	1	NO	Male	III_IV	77
TCGA.AD.6899.01A	176	1	NO	Male	III_IV	84
TCGA.QG.A5Z1.01A	256	1	NO	Male	III_IV	71
TCGA.DM.A28A.01A	805	1	NO	Male	III_IV	78
TCGA.DM.A28F.01A	1094	1	NO	Male	III_IV	73
TCGA.4N.A93T.01A	146	0	NO	Male	III_IV	67
TCGA.AA.3525.01A	245	0	NO	Male	III_IV	90
TCGA.AA.3525.11A	245	0	NO	Male	III_IV	90
TCGA.D5.6926.01A	275	0	NO	Male	III_IV	65
TCGA.AA.3519.01A	276	0	NO	Male	III_IV	63
TCGA.AA.3519.11A	276	0	NO	Male	III_IV	63
TCGA.A6.A5ZU.01A	293	0	NO	Male	III_IV	59
TCGA.D5.6922.01A	308	0	NO	Male	III_IV	76
TCGA.D5.6931.01A	365	0	NO	Male	III_IV	77
TCGA.CA.6715.01A	383	0	NO	Male	III_IV	63
TCGA.AA.3542.01A	395	0	NO	Male	III_IV	69
TCGA.AA.A01C.01A	457	0	NO	Male	III_IV	75
TCGA.AA.3971.01A	489	0	NO	Male	III_IV	58
TCGA.AA.A00U.01A	518	0	NO	Male	III_IV	50
TCGA.AA.A00J.01A	549	0	NO	Male	III_IV	80
TCGA.NH.A50V.01A	588	0	NO	Male	III_IV	69
TCGA.A6.6781.01A	598	0	NO	Male	III_IV	43
TCGA.A6.6781.01B	598	0	NO	Male	III_IV	43
TCGA.AA.3955.01A	638	0	NO	Male	III_IV	38
TCGA.CM.5348.01A	699	0	NO	Male	III_IV	72
TCGA.A6.6649.01A	735	0	NO	Male	III_IV	66
TCGA.AD.6895.01A	763	0	NO	Male	III_IV	84
TCGA.AA.3976.01A	791	0	NO	Male	III_IV	70
TCGA.CM.4748.01A	792	0	NO	Male	III_IV	53
TCGA.G4.6320.01A	804	0	NO	Male	III_IV	73
TCGA.G4.6320.11A	804	0	NO	Male	III_IV	73
TCGA.AA.3994.01A	822	0	NO	Male	III_IV	69
TCGA.CM.4751.01A	822	0	NO	Male	III_IV	62
TCGA.A6.6137.01A	824	0	NO	Male	III_IV	55
TCGA.A6.5660.01A	888	0	NO	Male	III_IV	73
TCGA.A6.5660.11A	888	0	NO	Male	III_IV	73
TCGA.AA.3967.01A	943	0	NO	Male	III_IV	77
TCGA.A6.5657.01A	962	0	NO	Male	III_IV	65
TCGA.A6.5657.11A	962	0	NO	Male	III_IV	65
TCGA.AZ.4615.01A	1002	0	NO	Male	III_IV	84
TCGA.AA.A00F.01A	1035	0	NO	Male	III_IV	66
TCGA.G4.6311.01A	1199	0	NO	Male	III_IV	80
TCGA.G4.6311.11A	1199	0	NO	Male	III_IV	80
TCGA.D5.5541.01A	1701	0	NO	Male	III_IV	63
TCGA.G4.6310.01A	1935	0	NO	Male	III_IV	69
TCGA.G4.6299.01A	2268	0	NO	Male	III_IV	69
TCGA.DM.A1HA.01A	4000	0	NO	Male	III_IV	82
TCGA.DM.A1HB.01A	4126	0	NO	Male	III_IV	75
TCGA.D5.6537.01A	146	1	YES	Male	III_IV	64
TCGA.NH.A6GA.01A	302	1	YES	Male	III_IV	58
TCGA.AA.3552.01A	396	1	YES	Male	III_IV	85
TCGA.DM.A288.01A	427	1	YES	Male	III_IV	68
TCGA.AD.6888.01A	472	1	YES	Male	III_IV	73
TCGA.G4.6298.01A	715	1	YES	Male	III_IV	90
TCGA.G4.6298.11A	715	1	YES	Male	III_IV	90
TCGA.A6.A56B.01A	1711	1	YES	Male	III_IV	57
TCGA.D5.5539.01A	596	0	YES	Male	III_IV	60
TCGA.A6.5664.01A	672	0	YES	Male	III_IV	80
TCGA.G4.6322.01A	792	0	YES	Male	III_IV	65
TCGA.G4.6322.11A	792	0	YES	Male	III_IV	65
TCGA.AD.6965.01A	805	0	YES	Male	III_IV	62
TCGA.AA.A01R.01A	1065	0	YES	Male	III_IV	47
TCGA.AA.A01R.11A	1065	0	YES	Male	III_IV	47
TCGA.AA.3842.01A	1126	0	YES	Male	III_IV	51
TCGA.RU.A8FL.01A	1177	0	YES	Male	III_IV	51
TCGA.DM.A28H.01A	3561	0	YES	Male	III_IV	50
TCGA.AA.3666.01A	61	1	NA	Male	III_IV	68
TCGA.AA.3952.01A	61	1	NA	Male	III_IV	68
TCGA.AA.3712.01A	0	0	NA	Male	III_IV	65
TCGA.AA.3712.11A	0	0	NA	Male	III_IV	65
TCGA.AY.6196.01A	6	0	NA	Male	III_IV	47
TCGA.F4.6704.01A	47	0	NA	Male	III_IV	60
TCGA.F4.6704.11A	47	0	NA	Male	III_IV	60
TCGA.AA.3562.01A	608	0	NA	Male	III_IV	82
TCGA.CK.5914.01A	669	0	NA	Male	III_IV	81
TCGA.AA.3982.01A	822	0	NA	Male	III_IV	75
TCGA.AA.A01F.01A	974	0	NA	Male	III_IV	72
GSM437233	528.6	1	NA	Female	III_IV	59
GSM437245	431.7	1	NA	Female	III_IV	70
GSM437246	153.6	1	NA	Female	III_IV	82
GSM437252	1020.6	1	NA	Female	III_IV	65
GSM437256	1123.2	1	NA	Female	III_IV	69
GSM437257	692.1	1	NA	Female	III_IV	42
GSM437258	595.5	1	NA	Female	III_IV	78
GSM437241	97.5	1	NA	Female	III_IV	82
GSM437242	27.6	1	NA	Female	III_IV	58
GSM437267	62.1	1	NA	Female	III_IV	66
GSM437232	3922.5	0	NO	Female	III_IV	72
GSM437255	1822.5	0	NO	Female	III_IV	58
GSM437264	298.8	1	NO	Female	III_IV	82
GSM437304	2303.01	0	NO	Female	III_IV	54
GSM437302	2229.04	0	YES	Female	III_IV	57
GSM437308	2075.18	0	YES	Female	III_IV	78
GSM437316	1080	1	YES	Female	III_IV	70
GSM437319	379.726	1	YES	Female	III_IV	38
GSM437320	207.123	1	YES	Female	III_IV	64
GSM437321	975.452	1	YES	Female	III_IV	62
GSM437322	484.274	1	YES	Female	III_IV	60
GSM437266	980.1	0	YES	Female	III_IV	78
GSM437317	46.3562	1	YES	Female	III_IV	77
GSM437286	108.493	1	YES	Female	III_IV	23
GSM437292	1229.92	1	YES	Female	III_IV	88
GSM437293	244.603	1	YES	Female	III_IV	29
TCGA.AZ.4616.01A	156	1	NO	Female	III_IV	82
TCGA.AZ.4614.01A	172	1	NO	Female	III_IV	71
TCGA.DM.A285.01A	179	1	NO	Female	III_IV	71
TCGA.AA.3680.01A	335	1	NO	Female	III_IV	67
TCGA.F4.6809.01A	403	1	NO	Female	III_IV	52
TCGA.AA.3662.01A	184	0	NO	Female	III_IV	80
TCGA.AA.3662.11A	184	0	NO	Female	III_IV	80
TCGA.NH.A6GC.01A	389	0	NO	Female	III_IV	66
TCGA.NH.A6GC.06A	389	0	NO	Female	III_IV	66
TCGA.D5.6929.01A	408	0	NO	Female	III_IV	49
TCGA.CM.5868.01A	518	0	NO	Female	III_IV	59
TCGA.AA.3870.01A	912	0	NO	Female	III_IV	71
TCGA.AY.5543.01A	1004	0	NO	Female	III_IV	65
TCGA.AA.A02F.01A	1216	0	NO	Female	III_IV	68
TCGA.5M.AAT6.01A	290	1	YES	Female	III_IV	40
TCGA.AA.3692.01A	1095	1	YES	Female	III_IV	47
TCGA.G4.6303.01A	2003	1	YES	Female	III_IV	54
TCGA.CM.6678.01A	335	0	YES	Female	III_IV	63
TCGA.A6.6142.01A	763	0	YES	Female	III_IV	56
TCGA.G4.6314.01A	1093	0	YES	Female	III_IV	76
TCGA.G4.6314.11A	1093	0	YES	Female	III_IV	76
TCGA.G4.6297.01A	2506	0	YES	Female	III_IV	55
TCGA.G4.6297.11A	2506	0	YES	Female	III_IV	55
TCGA.AA.A02H.01A	61	1	NA	Female	III_IV	74
TCGA.AA.A02E.01A	90	1	NA	Female	III_IV	82
TCGA.AA.3696.01A	153	1	NA	Female	III_IV	75
TCGA.AA.A02J.01A	153	1	NA	Female	III_IV	70
TCGA.A6.2683.01A	504	1	NA	Female	III_IV	57
TCGA.A6.2683.11A	504	1	NA	Female	III_IV	57
TCGA.AA.3684.01A	0	0	NA	Female	III_IV	65
TCGA.AA.3695.01A	0	0	NA	Female	III_IV	63
TCGA.AA.3693.01A	0	0	NA	Female	III_IV	77
TCGA.AM.5820.01A	14	0	NA	Female	III_IV	59
TCGA.CK.6748.01A	61	0	NA	Female	III_IV	45
TCGA.AA.3941.01A	730	0	NA	Female	III_IV	84
GSM437231	556.2	1	NA	Male	III_IV	64
GSM437234	159.6	1	NA	Male	III_IV	46
GSM437236	171.6	1	NA	Male	III_IV	73
GSM437237	458.4	1	NA	Male	III_IV	66
GSM437239	148.8	1	NA	Male	III_IV	88
GSM437240	866.7	1	NA	Male	III_IV	58
GSM437244	1731.9	1	NA	Male	III_IV	51
GSM437251	240.6	1	NA	Male	III_IV	63
GSM437259	955.5	0	NA	Male	III_IV	51
GSM437260	258.3	1	NA	Male	III_IV	63
GSM437262	457.5	1	NA	Male	III_IV	73
GSM437263	436.8	1	NA	Male	III_IV	62
GSM437268	683.4	1	NA	Male	III_IV	68
GSM437269	670.5	0	NA	Male	III_IV	47
GSM437235	70.8	1	NA	Male	III_IV	69
GSM437247	149.7	1	NA	Male	III_IV	60
GSM437250	171.6	1	NA	Male	III_IV	56
GSM437253	43.2	1	NA	Male	III_IV	54
GSM437254	1108.5	1	NA	Male	III_IV	76
GSM437238	2852.1	0	NO	Male	III_IV	54
GSM437249	1515.9	1	NO	Male	III_IV	59
GSM437265	268.2	1	NO	Male	III_IV	76
GSM437243	563.1	1	YES	Male	III_IV	69
GSM437261	1268.1	0	YES	Male	III_IV	66
GSM437301	2125.48	0	YES	Male	III_IV	42
GSM437305	702.247	1	YES	Male	III_IV	65
GSM437318	529.644	1	YES	Male	III_IV	56
GSM437248	995.1	1	YES	Male	III_IV	52
GSM437290	925.151	1	YES	Male	III_IV	62
GSM437295	156.822	1	YES	Male	III_IV	49
TCGA.AZ.4323.01A	43	1	NO	Male	III_IV	37
TCGA.5M.AAT4.01A	49	1	NO	Male	III_IV	74
TCGA.AA.3930.01A	61	1	NO	Male	III_IV	66
TCGA.AZ.6607.01A	97	1	NO	Male	III_IV	69
TCGA.AZ.6607.11A	97	1	NO	Male	III_IV	69
TCGA.CM.5862.01A	153	1	NO	Male	III_IV	80
TCGA.AZ.6606.01A	357	1	NO	Male	III_IV	81
TCGA.AZ.6606.11A	357	1	NO	Male	III_IV	81
TCGA.AZ.6600.01A	368	1	NO	Male	III_IV	64
TCGA.AZ.6600.11A	368	1	NO	Male	III_IV	64
TCGA.NH.A8F8.01A	511	1	NO	Male	III_IV	79
TCGA.AZ.4682.01B	680	1	NO	Male	III_IV	61
TCGA.AA.3869.01A	822	1	NO	Male	III_IV	76
TCGA.AA.3973.01A	397	0	NO	Male	III_IV	69
TCGA.AA.3679.01A	457	0	NO	Male	III_IV	59
TCGA.AY.A8YK.01A	573	0	NO	Male	III_IV	44
TCGA.AA.3688.01A	578	0	NO	Male	III_IV	80
TCGA.AA.3713.01A	579	0	NO	Male	III_IV	68
TCGA.AA.3713.11A	579	0	NO	Male	III_IV	68
TCGA.A6.6652.01A	751	0	NO	Male	III_IV	59
TCGA.CM.4747.01A	761	0	NO	Male	III_IV	47
TCGA.G4.6315.01A	1883	0	NO	Male	III_IV	66
TCGA.NH.A50U.01A	334	1	YES	Male	III_IV	42
TCGA.A6.2682.01A	424	1	YES	Male	III_IV	70
TCGA.A6.2682.11A	424	1	YES	Male	III_IV	70
TCGA.AA.A02K.01A	426	1	YES	Male	III_IV	50
TCGA.G4.6294.01A	858	1	YES	Male	III_IV	75
TCGA.A6.2671.01A	1331	1	YES	Male	III_IV	85
TCGA.A6.2671.11A	1331	1	YES	Male	III_IV	85
TCGA.A6.A567.01A	1881	1	YES	Male	III_IV	56
TCGA.CM.6675.01A	397	0	YES	Male	III_IV	35
TCGA.A6.5662.01A	718	0	YES	Male	III_IV	46
TCGA.A6.5662.11A	718	0	YES	Male	III_IV	46
TCGA.AA.3867.01A	731	0	YES	Male	III_IV	74
TCGA.A6.6648.01A	766	0	YES	Male	III_IV	56
TCGA.A6.2674.01A	1331	0	YES	Male	III_IV	71
TCGA.A6.2674.01B	1331	0	YES	Male	III_IV	71
TCGA.A6.2674.11A	1331	0	YES	Male	III_IV	71
TCGA.AA.3972.01A	1551	0	YES	Male	III_IV	72
TCGA.AZ.4684.01A	1977	0	YES	Male	III_IV	49
TCGA.AA.3488.01A	153	1	NA	Male	III_IV	58
TCGA.AA.3488.11A	153	1	NA	Male	III_IV	58
TCGA.AA.3989.01A	242	1	NA	Male	III_IV	84
TCGA.AA.3872.01A	0	0	NA	Male	III_IV	45
TCGA.AA.3494.01A	31	0	NA	Male	III_IV	55
TCGA.AA.3494.11A	31	0	NA	Male	III_IV	55
GSM472192	NA	NA	NA	Female	NA	66
GSM472193	NA	NA	NA	Female	NA	61
GSM472194	NA	NA	NA	Female	NA	36
GSM472196	NA	NA	NA	Female	NA	45
TCGA.DM.A1D8.01A	383	1	NO	Female	NA	50
TCGA.AZ.6603.01A	899	1	NO	Female	NA	77
TCGA.AZ.6603.11A	899	1	NO	Female	NA	77
TCGA.D5.6539.01A	380	0	NO	Female	NA	45
TCGA.D5.6533.01A	775	0	NO	Female	NA	68
GSM472195	NA	NA	NA	Male	NA	79
GSM472197	NA	NA	NA	Male	NA	62
TCGA.AD.6890.01A	746	0	NO	Male	NA	65
TCGA.AA.3977.01A	761	0	NO	Male	NA	65
TCGA.AD.6963.01A	834	0	NO	Male	NA	58
TCGA.G4.6306.01A	1359	0	NO	Male	NA	71
TCGA.AD.6964.01A	331	1	YES	Male	NA	58
TCGA.AD.6901.01A	682	1	YES	Male	NA	78
TCGA.D5.5537.01A	1381	1	YES	Male	NA	83
TCGA.5M.AAT5.01A	NA	NA	NA	NA	NA	NA
TCGA.5M.AATA.01A	NA	NA	NA	NA	NA	NA

## Sheet: Supplementary table 2
GOBP_NEUTROPHIL_HOMEOSTASIS	GOBP_NEUTROPHIL_ACTIVATION_INVOLVED_IN_IMMUNE_RESPONSE	GOBP_NEUTROPHIL_MEDIATED_IMMUNITY	GOBP_NEUTROPHIL_DIFFERENTIATION	GOBP_NEUTROPHIL_CHEMOTAXIS	GOBP_NEUTROPHIL_DEGRANULATION	GOBP_NEUTROPHIL_EXTRAVASATION	GOBP_NEUTROPHIL_MIGRATION	ID
http://www.gsea-msigdb.org/gsea/msigdb/human/geneset/GOBP_NEUTROPHIL_HOMEOSTASIS	http://www.gsea-msigdb.org/gsea/msigdb/human/geneset/GOBP_NEUTROPHIL_ACTIVATION_INVOLVED_IN_IMMUNE_RESPONSE	http://www.gsea-msigdb.org/gsea/msigdb/human/geneset/GOBP_NEUTROPHIL_MEDIATED_IMMUNITY	http://www.gsea-msigdb.org/gsea/msigdb/human/geneset/GOBP_NEUTROPHIL_DIFFERENTIATION	http://www.gsea-msigdb.org/gsea/msigdb/human/geneset/GOBP_NEUTROPHIL_CHEMOTAXIS	http://www.gsea-msigdb.org/gsea/msigdb/human/geneset/GOBP_NEUTROPHIL_DEGRANULATION	http://www.gsea-msigdb.org/gsea/msigdb/human/geneset/GOBP_NEUTROPHIL_EXTRAVASATION	http://www.gsea-msigdb.org/gsea/msigdb/human/geneset/GOBP_NEUTROPHIL_MIGRATION	CD300H
SH2B3	LILRA2	TUSC2	TRIB1	CD300H	ANXA3	ADAM8	CD300H	DNM1L
MERTK	DNASE1	CTSG	CSF2	DNM1L	ITGAM	OLFM4	DNM1L	ADAM8
CSF1	DNASE1L3	ACE	EVI2B	CCL26	ITGB2	JAML	ADAM8	CCL26
SLC7A11	FCER1G	NLRP6	FASN	VAV3	CD177	FUT7	CCL26	VAV3
ANXA1	ANXA3	DNASE1	DHRS7B	CXCL13	PTAFR	IL1R1	VAV3	OLFM4
HMGB1	ITGAM	DNASE1L3	INPP5D	TIRAP	BCR	MDK	OLFM4	CXCL13
HCAR2	ITGB2	ELANE	LBR	JAML	SPI1	CD99	CXCL13	TIRAP
IL6	MYD88	F2	LEF1	CCR7	STXBP2	PECAM1	TIRAP	JAML
CXCR2	CD177	F2RL1	BAP1	CSF3R	STXBP3	PIK3CD	JAML	CCR7
ITPKB	PTAFR	ANXA3	JAGN1	CXADR	VAMP2	PIK3CG	CCR7	CSF3R
MPL	BCR	IL6		MOSPD2	VAMP7	PRTN3	CSF3R	CXADR
MTHFD1	SCNN1B	ITGAM		DPP4	SYK	CD177	CXADR	MOSPD2
GCNT4	SPI1	ITGB2		EDN1	PRAM1	XG	MOSPD2	DPP4
PDE4B	STXBP2	ARG1		EDN2	VAMP8	CD99L2	DPP4	EDN1
PIK3CB	STXBP3	MYD88		EDN3		RIPOR2	EDN1	EDN2
PIK3CD	VAMP2	IRAK4		PIKFYVE			EDN2	EDN3
XKR8	VAMP7	PLA2G1B		FCER1G			EDN3	PIKFYVE
AXL	SYK	TREM1		PIP5K1C			PIKFYVE	EMP2
BTK	TYROBP	KMT2E		DAPK2			EMP2	FCER1G
JAM3	PRAM1	AZU1		C5AR2			FCER1G	PIP5K1C
	VAMP8	CD177		CXCL1			PIP5K1C	DAPK2
		PTAFR		CXCL2			DAPK2	FUT4
		BCR		CXCL3			FUT4	FUT7
		SCNN1B		NCKAP1L			FUT7	MCOLN2
		CXCL6		IL1B			MCOLN2	C5AR2
		CARD9		CXCL8			C5AR2	GP2
		SPI1		CXCR1			GP2	CXCL1
		STXBP2		CXCR2			CXCL1	CXCL2
		STXBP3		CXCL10			CXCL2	CXCL3
		VAMP2		ITGA1			CXCL3	NCKAP1L
		VAMP7		ITGA9			NCKAP1L	IL1A
		SYK		ITGB2			IL1A	IL1B
		ADAM17		LBP			IL1B	IL1R1
		PRAM1		LGALS3			IL1R1	CXCL8
		JAGN1		MIR223			CXCL8	CXCR1
		VAMP8		CCL3L3			CXCR1	CXCR2
		WDR1		MDK			CXCR2	CXCL10
				CXCL9			CXCL10	ITGA1
				MPP1			ITGA1	ITGA9
				CKLF			ITGA9	ITGB2
				PDE4B			ITGB2	RHOG
				IL23A			RHOG	LBP
				PF4			LBP	LGALS3
				PF4V1			LGALS3	RHOH
				PIK3CD			RHOH	MIR223
				PIK3CG			MIR223	CCL3L3
				PLA2G1B			CCL3L3	MDK
				TREM1			MDK	CD99
				PPBP			CD99	CXCL9
				PPIA			CXCL9	MPP1
				PPIB			MPP1	MYD88
				CAMK1D			MYD88	IRAK4
				PREX1			IRAK4	CKLF
				RAC1			CKLF	PDE4B
				RAC2			PDE4B	IL23A
				S100A8			IL23A	PECAM1
				S100A9			PECAM1	PF4
				S100A12			PF4	PF4V1
				SAA1			PF4V1	PIK3CD
				CCL1			PIK3CD	PIK3CG
				CCL2			PIK3CG	PLA2G1B
				CCL3			PLA2G1B	TREM1
				CCL3L1			TREM1	PPBP
				CCL4			PPBP	PPIA
				CCL5			PPIA	PPIB
				CCL7			PPIB	PRTN3
				CCL8			PRTN3	SLAMF8
				CCL11			SLAMF8	CAMK1D
				CCL13			CAMK1D	CD177
				CCL14			CD177	PREX1
				CCL15			PREX1	SELENOK
				CCL16			SELENOK	RAC1
				CCL17			RAC1	RAC2
				CCL18			RAC2	S100A8
				CCL19			S100A8	S100A9
				CCL20			S100A9	S100A12
				CCL21			S100A12	SAA1
				CCL22			SAA1	CCL1
				CCL23			CCL1	CCL2
				CCL24			CCL2	CCL3
				CCL25			CCL3	CCL3L1
				CXCL6			CCL3L1	CCL4
				CXCL11			CCL4	CCL5
				CXCL5			CCL5	CCL7
				XCL1			CCL7	CCL8
				CX3CL1			CCL8	CCL11
				NOD2			CCL11	CCL13
				SRP54			CCL13	CCL14
				BSG			CCL14	CCL15
				BST1			CCL15	CCL16
				XCL2			CCL16	CCL17
				SYK			CCL17	CCL18
				TGFB2			CCL18	CCL19
				THBS4			CCL19	CCL20
				C1QBP			CCL20	CCL21
				TNFAIP6			CCL21	CCL22
				C3AR1			CCL22	CCL23
				C5AR1			CCL23	CCL24
				VAV1			CCL24	CCL25
				JAM3			CCL25	CXCL6
				GBF1			CXCL6	CXCL11
				MCU			CXCL11	CXCL5
				SLIT2			CXCL5	XCL1
				CD74			XCL1	CX3CL1
				RIPOR2			CX3CL1	NOD2
							NOD2	SRP54
							SRP54	BSG
							BSG	BST1
							BST1	XCL2
							XCL2	SYK
							SYK	TGFB2
							TGFB2	THBS4
							THBS4	C1QBP
							C1QBP	TNFAIP6
							TNFAIP6	C3AR1
							C3AR1	C5AR1
							C5AR1	UMOD
							UMOD	VAV1
							VAV1	XG
							XG	CD99L2
							CD99L2	JAM3
							JAM3	JAGN1
							JAGN1	GBF1
							GBF1	UMODL1
							UMODL1	MCU
							MCU	SLIT2
							SLIT2	CD74
							CD74	RIPOR2
							RIPOR2	WDR1
							WDR1	ANXA3
								ITGAM
								PTAFR
								BCR
								SPI1
								STXBP2
								STXBP3
								VAMP2
								VAMP7
								PRAM1
								VAMP8
								TRIB1
								CSF2
								EVI2B
								FASN
								DHRS7B
								INPP5D
								LBR
								LEF1
								BAP1
								TUSC2
								CTSG
								ACE
								NLRP6
								DNASE1
								DNASE1L3
								ELANE
								F2
								F2RL1
								IL6
								ARG1
								KMT2E
								AZU1
								SCNN1B
								CARD9
								ADAM17
								LILRA2
								TYROBP
								SH2B3
								MERTK
								CSF1
								SLC7A11
								ANXA1
								HMGB1
								HCAR2
								ITPKB
								MPL
								MTHFD1
								GCNT4
								PIK3CB
								XKR8
								AXL
								BTK

## Sheet: Supplementary table 3
ID	HR	HR.95L	HR.95H	P value
CCL22	0.631317	0.518642	0.768472	4.53e-06
JAGN1	0.568228	0.437042	0.738792	2.44e-05
ADAM8	1.34687	1.14991	1.57757	0.000222816
TGFB2	1.50655	1.21068	1.87473	0.000239022
DNASE1L3	0.737364	0.624254	0.870969	0.000335853
JAM3	1.34131	1.13595	1.58379	0.000533421
SLIT2	1.20993	1.08547	1.34866	0.00057991
C5AR1	1.18611	1.07279	1.3114	0.000864512
VAV3	0.890084	0.830844	0.953548	0.000921133
CXCL11	0.908295	0.857537	0.962058	0.00104426
FUT4	0.784803	0.677648	0.908902	0.00121556
CXCL2	0.83333	0.746138	0.930711	0.00122331
ANXA1	1.19056	1.06666	1.32886	0.00186496
CXCL3	0.886612	0.821228	0.957201	0.00207638
AXL	1.25779	1.08218	1.46189	0.00279638
CXCL9	0.904743	0.847066	0.966347	0.00289648
CXCL10	0.905498	0.847596	0.967356	0.00323634
CCL20	0.907853	0.850617	0.968941	0.00361903
CXCL1	0.896168	0.832335	0.964897	0.00364006
CXCL13	0.909734	0.852802	0.970468	0.00411617
CD99L2	1.45493	1.10428	1.91692	0.00770021
NLRP6	0.732687	0.581411	0.923324	0.0083873
FUT7	0.576028	0.382133	0.868306	0.00842934
CCL8	1.12457	1.02964	1.22825	0.00907909
CCL11	0.894407	0.822283	0.972856	0.00928233
LEF1	1.23961	1.05382	1.45816	0.0095234
IL1R1	1.20224	1.04476	1.38346	0.0101358
TNFAIP6	1.1114	1.025	1.20509	0.0105274
PLA2G1B	0.522279	0.316602	0.861574	0.0109792
LBR	0.809055	0.686952	0.95286	0.0111346
NOD2	0.813079	0.689289	0.9591	0.0140686
CCR7	0.825195	0.707582	0.962358	0.0143243
FASN	0.814643	0.689173	0.962957	0.0162929
TUSC2	0.715917	0.541591	0.946355	0.0189137
CCL24	0.908748	0.838246	0.98518	0.0202143
ITPKB	1.41738	1.04415	1.92401	0.0252839
ITGAM	1.1367	1.01597	1.27178	0.025318
VAMP2	1.2884	1.03113	1.60986	0.0257649
CD177	0.905829	0.830263	0.988274	0.0260566
GP2	0.838516	0.716211	0.981707	0.028562
THBS4	1.10029	1.00988	1.1988	0.0289114
PECAM1	1.17867	1.01688	1.36622	0.0291023
PIP5K1C	1.27136	1.01848	1.58702	0.0338558
CCL2	1.09904	1.00333	1.20388	0.042196
OLFM4	0.967867	0.937695	0.999009	0.0432432
F2RL1	0.85884	0.740709	0.995811	0.043846
EMP2	0.843155	0.710039	1.00123	0.0516574
ADAM17	1.30664	0.993732	1.71808	0.0554994
ITGA1	1.1618	0.99628	1.35482	0.0558196
S100A8	1.08632	0.996467	1.18428	0.0601592
S100A12	1.12284	0.994173	1.26815	0.0620619
MOSPD2	1.21535	0.98081	1.50598	0.074612
CCL7	1.20031	0.981442	1.46799	0.0754713
TREM1	1.0922	0.988813	1.2064	0.0821706
LBP	1.16289	0.980231	1.37959	0.0834626
SRP54	1.24382	0.970033	1.59489	0.0854126
CCL17	0.805254	0.626318	1.03531	0.0911608
TYROBP	1.08139	0.987099	1.18469	0.0927611
DAPK2	0.855929	0.712944	1.02759	0.0952897
C1QBP	0.879937	0.753939	1.02699	0.104766
LILRA2	1.35095	0.938033	1.94564	0.10604
CCL25	0.907167	0.806041	1.02098	0.106167
CCL1	0.641767	0.372072	1.10695	0.110792
C3AR1	1.09898	0.978342	1.23449	0.111634
CD99	1.18332	0.957278	1.46273	0.119643
TRIB1	0.86805	0.720737	1.04547	0.135883
PF4	0.928457	0.840806	1.02524	0.142323
PPIA	0.814368	0.617772	1.07353	0.14521
CD74	0.922934	0.825808	1.03148	0.157482
XG	1.21258	0.926221	1.58747	0.160809
PRAM1	1.2313	0.916763	1.65375	0.166812
STXBP2	1.21961	0.91744	1.62129	0.171705
CCL23	1.1999	0.923792	1.55854	0.171983
CCL16	0.75087	0.495211	1.13852	0.177295
SH2B3	1.13092	0.943982	1.35487	0.182008
CX3CL1	1.09922	0.955959	1.26395	0.184244
CCL18	1.04115	0.98037	1.1057	0.188844
HMGB1	0.892733	0.751457	1.06057	0.196731
IL6	1.05928	0.970454	1.15625	0.197461
STXBP3	1.163	0.923448	1.46469	0.199428
CCL13	1.08318	0.956106	1.22715	0.209486
IRAK4	0.865679	0.685554	1.09313	0.22557
FCER1G	1.05621	0.966521	1.15421	0.227114
EDN3	0.923581	0.811675	1.05092	0.227683
CXCR2	0.909594	0.778981	1.06211	0.230878
RHOG	1.14196	0.912497	1.42912	0.246104
MCOLN2	0.933464	0.829506	1.05045	0.253061
CXADR	0.928103	0.815634	1.05608	0.257609
MDK	1.05972	0.958123	1.17209	0.259308
MERTK	1.11952	0.914994	1.36977	0.272694
ACE	1.11479	0.916508	1.35596	0.276834
DNASE1	0.860397	0.656031	1.12843	0.277164
EDN2	1.15806	0.887068	1.51183	0.280627
DPP4	1.04566	0.963752	1.13452	0.283373
S100A9	1.04466	0.961959	1.13448	0.29911
CSF3R	1.08751	0.92761	1.27496	0.301203
GBF1	1.14558	0.885303	1.48238	0.301351
VAMP8	1.11623	0.904593	1.37738	0.305297
AZU1	0.807991	0.535925	1.21817	0.308764
F2	0.889976	0.701794	1.12862	0.336199
ITGB2	1.05578	0.943922	1.18089	0.342151
PREX1	1.09365	0.907489	1.318	0.347053
BST1	1.08104	0.915862	1.27602	0.356993
PRTN3	0.772721	0.446228	1.3381	0.357392
MTHFD1	0.904694	0.730511	1.12041	0.35864
CCL5	0.958252	0.87482	1.04964	0.358863
MYD88	0.872403	0.647962	1.17459	0.368362
PF4V1	0.846881	0.585119	1.22575	0.378333
SLC7A11	1.05121	0.938485	1.17747	0.388179
BSG	1.06659	0.907306	1.25385	0.434674
CXCL8	0.976725	0.920496	1.03639	0.436288
CXCL5	1.02258	0.961235	1.08785	0.479283
BTK	1.0768	0.876187	1.32333	0.481807
RAC1	0.89829	0.654788	1.23235	0.506111
IL23A	0.949483	0.814774	1.10646	0.50667
UMOD	0.835681	0.478521	1.45942	0.528022
INPP5D	0.944229	0.789724	1.12896	0.529042
XKR8	1.11978	0.787258	1.59277	0.529118
WDR1	0.914335	0.685802	1.21902	0.541657
PIK3CG	0.925857	0.722218	1.18691	0.543283
PIK3CB	0.930673	0.736394	1.17621	0.547557
PPIB	1.05256	0.890535	1.24406	0.548095
SCNN1B	1.0329	0.928205	1.1494	0.55277
ITGA9	1.05128	0.885674	1.24786	0.567433
CAMK1D	0.962605	0.844029	1.09784	0.569869
MCU	0.945242	0.774112	1.1542	0.580517
RHOH	0.946395	0.773831	1.15744	0.591665
NCKAP1L	1.04911	0.880441	1.25008	0.591912
IL1B	0.977648	0.900038	1.06195	0.592186
ELANE	0.844394	0.451082	1.58065	0.596989
EVI2B	1.02552	0.927807	1.13352	0.621845
GCNT4	1.09626	0.755815	1.59006	0.628098
CSF1	1.05919	0.837357	1.33978	0.631537
SYK	0.954746	0.789144	1.1551	0.633736
EDN1	0.972973	0.868621	1.08986	0.635964
SPI1	0.96559	0.83267	1.11973	0.643084
CKLF	0.959655	0.803528	1.14612	0.64942
PIK3CD	1.05026	0.849675	1.29821	0.650175
C5AR2	0.902096	0.57374	1.41837	0.655426
BCR	0.949637	0.750487	1.20163	0.666951
RAC2	1.03097	0.895091	1.18747	0.672328
PPBP	1.01015	0.963953	1.05856	0.672402
LGALS3	0.966842	0.826594	1.13089	0.673246
CCL19	1.01692	0.93588	1.10497	0.69218
CTSG	0.965319	0.806249	1.15577	0.700832
PTAFR	0.969974	0.821077	1.14587	0.71994
BAP1	0.953769	0.734375	1.23871	0.722661
CCL4	1.01789	0.918874	1.12758	0.734113
CXCR1	1.03958	0.815532	1.32519	0.75394
KMT2E	1.02762	0.848398	1.24469	0.78055
DHRS7B	1.02781	0.842111	1.25445	0.78735
TIRAP	1.05286	0.716059	1.54807	0.793416
MPL	0.910453	0.423277	1.95835	0.810279
VAV1	1.02329	0.845748	1.23809	0.812831
SLAMF8	1.0137	0.898997	1.14303	0.824274
ARG1	0.957829	0.592128	1.54939	0.860621
PIKFYVE	1.02299	0.786866	1.32998	0.865179
XCL1	1.0214	0.767597	1.35912	0.884497
DNM1L	1.01883	0.774775	1.33977	0.89377
MPP1	1.00636	0.89972	1.12564	0.911648
UMODL1	1.0138	0.793295	1.29559	0.912812
CCL21	0.996445	0.921898	1.07702	0.928479
CXCL6	0.996688	0.916153	1.0843	0.938492
VAMP7	0.99203	0.778392	1.2643	0.948436
PDE4B	1.0049	0.86208	1.17137	0.950212
IL1A	1.00298	0.857162	1.17359	0.970425
CCL26	1.00201	0.878947	1.14229	0.976097
CSF2	0.997617	0.798145	1.24694	0.983276
ANXA3	1.00109	0.885119	1.13225	0.986219

## Sheet: Supplementary table 4
	ID	HR	HR.95L	HR.95H	P value
	CXCL10	0.905498	0.847596	0.967356	0.00323634
	CXCL9	0.904743	0.847066	0.966347	0.00289648
	GBP1	0.95104	0.848211	1.06633	0.389878
	CXCL11	0.908295	0.857537	0.962058	0.00104426
	STAT1	0.915672	0.809866	1.0353	0.159663
	GBP5	0.967145	0.858483	1.08956	0.582743
	CXCL13	0.909734	0.852802	0.970468	0.00411618
	TNFSF13B	1.00876	0.908048	1.12063	0.870941
	GBP4	0.906165	0.810783	1.01277	0.0824959
	IDO1	0.91929	0.84681	0.997974	0.0446045
	CCL5	0.958252	0.87482	1.04964	0.358863
	WARS	0.942916	0.832609	1.06784	0.354468
	SLAMF8	1.0137	0.898997	1.14303	0.824274
	FAM26F	0.924326	0.813015	1.05088	0.229375
	HLA-DMB	0.94688	0.849994	1.05481	0.321649
	CCL8	1.12457	1.02964	1.22825	0.00907909
	CCL4	1.01789	0.918874	1.12758	0.734113
	NKG7	0.992248	0.892148	1.10358	0.885945
	IFIT3	0.990161	0.898132	1.09162	0.842526
	SAMD9L	0.972661	0.85972	1.10044	0.659811
	PTPRC	0.965819	0.851648	1.0953	0.587932
	RARRES3	0.964203	0.891227	1.04316	0.363985
	UBE2L6	0.86182	0.763217	0.973162	0.0164492
	HLA-DRA	0.936874	0.867336	1.01199	0.0974895
	CD8A	0.913438	0.805382	1.03599	0.158686
	GZMH	1.01058	0.893769	1.14266	0.866636
	FCER1G	1.05621	0.966521	1.15421	0.227114
	HLA-DMA	0.958227	0.872988	1.05179	0.369339
	PLA2G7	0.992343	0.890655	1.10564	0.889174
	HLA-DPA1	0.963056	0.886917	1.04573	0.370337
	GNLY	0.936501	0.843414	1.03986	0.219374
	GZMA	0.953149	0.874599	1.03876	0.274186
	MNDA	1.02618	0.932201	1.12964	0.597931
	GBP2	0.948863	0.84107	1.07047	0.39358
	NCF2	1.05957	0.962976	1.16586	0.235455
	CCL18	1.04115	0.98037	1.1057	0.188844
	FPR3	1.02548	0.923468	1.13877	0.637852
	CD2	0.83514	0.743329	0.938291	0.00243001
	LAPTM5	1.03199	0.932531	1.14206	0.542529
	CD163	1.14747	1.03755	1.26904	0.00741894
	HLA-DPB1	0.981113	0.881589	1.09187	0.726798
	CD74	0.922934	0.825808	1.03148	0.157482
	C1QB	1.09192	1.00402	1.18753	0.0400147
	TRIM22	0.968072	0.877381	1.06814	0.517928
	PLEK	0.964815	0.863704	1.07776	0.525991
	C1QA	1.11231	1.01548	1.21838	0.0219963
	ITGB2	1.05578	0.943922	1.18089	0.342151
	AIM2	0.981348	0.886761	1.08602	0.715784
	MS4A4A	1.14926	1.03156	1.2804	0.0116153
	SRGN	1.03841	0.940055	1.14706	0.457849
	FCGR3B	1.03527	0.935203	1.14605	0.503911
	BCL2A1	1.02586	0.94821	1.10987	0.524951
	LY96	1.09582	0.999027	1.20199	0.0524615
	PSMB9	0.874259	0.781957	0.977458	0.0182518
	GPNMB	1.10424	1.01977	1.1957	0.0145988
	CSF2RB	0.983063	0.88491	1.0921	0.750258
	IFI44L	1.01434	0.943559	1.09042	0.699704
	EVI2A	1.06023	0.954894	1.17718	0.273321
	MAFB	1.156	1.03827	1.28708	0.00816079
	BST2	1.03616	0.964321	1.11335	0.332572
	OAS2	0.968867	0.871783	1.07676	0.557133
	RSAD2	1.04681	0.956138	1.14607	0.322353
	IFI16	1.04658	0.944643	1.15951	0.383901
	TYROBP	1.08139	0.987099	1.18469	0.0927611
	EVI2B	1.02552	0.927807	1.13352	0.621845
	C1QC	1.09276	0.999453	1.19478	0.0514219
	CD69	1.04134	0.939447	1.15429	0.440658
	CMPK2	0.953114	0.864151	1.05123	0.336784
	MRC1	1.10363	1.01704	1.1976	0.0180182
	IFI44	1.04266	0.949678	1.14476	0.380695
	VSIG4	1.20263	1.09703	1.31839	8.31816e-05
	FGL2	0.935479	0.849155	1.03058	0.17695
	APOE	1.12331	1.04413	1.20849	0.0018214
	APOC1	1.07373	0.985565	1.16977	0.103665
	SERPING1	1.11626	1.02149	1.21983	0.0151152
	TNFAIP6	1.1114	1.025	1.20509	0.0105274
	MX1	1.01021	0.927296	1.10054	0.816181
	CCL2	1.09904	1.00333	1.20388	0.042196
	HLA-DQB1	0.989666	0.907231	1.07959	0.814914
	MMP12	0.890266	0.834195	0.950105	0.000461746
	IFIT1	1.06962	0.987469	1.15861	0.0988029
	SULF1	1.08427	1.00454	1.17033	0.0378835
	CTHRC1	1.10552	1.02801	1.18886	0.00683346
	IFI6	0.994485	0.924236	1.07007	0.882376
	GREM1	1.06339	0.99644	1.13483	0.0639602
	C3	1.00207	0.934967	1.07399	0.953386
	C10orf99	0.939491	0.8972	0.983776	0.007907
	MEP1A	0.977459	0.921271	1.03707	0.450385
	SPP1	1.11466	1.05032	1.18294	0.000345761
	HLA-DQA1	0.984377	0.927208	1.04507	0.605976
	COL10A1	1.07777	1.0176	1.14151	0.0106174
	QPRT	0.956905	0.893903	1.02435	0.204907
	SFRP2	1.1098	1.05844	1.16366	1.63883e-05
	MUC12	0.934525	0.877775	0.994944	0.0341279
	CXCL14	0.935079	0.879805	0.993825	0.0308347
	CXCL8	0.976725	0.920496	1.03639	0.436288
	DPEP1	0.968691	0.917773	1.02243	0.248247
	THBS2	1.10729	1.0364	1.18303	0.0025367
	SPINK1	0.895166	0.848028	0.944925	6.00867e-05
	MMP1	0.959881	0.914306	1.00773	0.0989879
	HMGCS2	0.969129	0.914977	1.02649	0.285114
	KRT23	0.95459	0.91044	1.00088	0.0544122
	LYZ	0.998693	0.94433	1.05619	0.963484
	FABP1	0.959354	0.911481	1.00974	0.112112
	CEL	0.950033	0.907047	0.995057	0.0300268
	LEFTY1	0.958008	0.918612	0.999093	0.0452527
	SLC26A3	0.953861	0.910204	0.999612	0.0481324
	DEFA6	0.966027	0.923149	1.0109	0.135669
	OLFM4	0.967867	0.937695	0.999009	0.0432432
